# Supplementary material for: A Capsid Protein Fragment of a Fusagra-like Virus Found in Carica papaya Latex Interacts with the 50S Ribosomal Protein L17
Source: Viruses. 2023 Feb 15;15(2):541. doi: 10.3390/v15020541 (PMC9961563; doi:10.3390/v15020541)
Supplement: Supplementary file 1 [file viruses-15-00541-s001.zip]

Archive with 2 entries (2 files):
- Supplementary data.pdf
- Supplementary Tables.xlsx
