# Supplementary material for: A Capsid Protein Fragment of a Fusagra-like Virus Found in Carica papaya Latex Interacts with the 50S Ribosomal Protein L17
Source: Viruses. 2023 Feb 15;15(2):541. doi: 10.3390/v15020541 (PMC9961563; doi:10.3390/v15020541)
Supplement: Supplementary file 1 [file viruses-15-00541-s001.zip › Supplementary Tables.xlsx]

## Sheet: Table S1
Supplemental Table S1. List of primers used to generate the clones in this study
Clone	Primer pair	Sequences	Tm	Amplicon Size
pDONR™221-PMeVORF1	1	F: 5' GGGGACAAGTTTGTACAAAAAAGCAGGCTYYATGTCTTCTTTTGCTGCCTCAG 3'	68.2 °C	4692
		R: 5' GGGGACCACTTTGTACAAGAAAGCTGGGTYTTAGTTTTCCGGCTGACTGAGA 3'	69.4 °C
pENTR-D/TOPO-CP1	2	F: 5' CACCATGTCTTCTTTTGCTGCCTC 3'	67.2 °C	960
		R: 5' TTATAGACCTTCATAATCATTAGATAGT 3'	59 °C
pENTR-D/TOPO-CP2*	3	F: 5' CACCGAATATTCTTACGATAGATATTTTG 3'	61.7 °C	1050
		R: 5' TTAAGGATCGGGAAAATTAACATTAATCA 3'	62.9 °C
pENTR-D/TOPO-CP3	4	F: 5' CACCGGTTTGAGAAATTCTACTGGTCAGTT 3'	69.4 °C	870
		R: 5' TTAACTAGCTGAAGGCAAAACCATAT 3'	64 °C
pENTR-D/TOPO-CP4*	5	F: 5' CACCTTACAACCTTTATGGCCTAAACAA 3'	66.6 °C	720
		R: 5' TTAGATAGGTTCTTGAATTTCATTATGATT 3'	61.2 °C
pENTR-D/TOPO-CP5	6	F: 5' CACCATTGATAGAGTTGGAAATCAGGGTCC 3'	69.5 °C	1089
		R: 5' TTAGTTTTCCGGCTGACTGAGAATT 3'	69.5 °C
pENTR-D/TOPO-AtRPL17*	7	F: 5' CACCATGGCGATTCCAATGTCC 3'	53 °C	633
		R: 5' TTAGACAAGCTCAATGTAAGCC 3'	67.2°C
Bold: pENTR-D/TOPO overhang sequence; Red highlighted: stop or start codons; Underlined: attB cloning site; *A reverse primer with no stop codon was design to clone fluorescent tags to the C-terminus of the protein of interest.

## Sheet: Table S2
Supplemental Table S2. LC-MS/MS analysis of tryptic peptides obtained from PMeV complex virions.
Annotated Sequence	Modifications	PSMs	Accessions	Positions	Missed Cleavages	Theo. MH+ [Da]	XCorr Sequest HT	Confidence Sequest HT
[R].RDSVHYLASTGDGKYGNILK.[G]	N/A	3	AMU19319.1;OP834191	OP834191 [530-549]; AMU19319.1 [530-549]	2	2194.13	7.92881	High
[R].LSETSYTNQEYIIMSSINQAKANSYKVK.[R]	N/A	2	AMU19319.1;OP834191	OP834191 [370-397]; AMU19319.1 [370-397]	2	3210.6	7.58536	High
[R].LSETSYTNQEYIIMSSINQAKANSYK.[V]	N/A	2	AMU19319.1;OP834191	OP834191 [370-395]; AMU19319.1 [370-395]	1	2983.44	7.48157	High
[R].LASGLVTKDNIPILPQYSSCMDVIKGR.[D]	1xCarbamidomethyl [C20]; 1xOxidation [M21]	4	AMU19319.1;OP834191	OP834191 [399-425]; AMU19319.1 [399-425]	2	2991.56	7.46629	High
[R].DSVHYLASTGDGKYGNILK.[G]	N/A	5	AMU19319.1;OP834191	OP834191 [531-549]; AMU19319.1 [531-549]	1	2038.02	7.24335	High
[R].NSTGQLSDNNLPWPEFTNFGLATAPINLSTIEEAIR.[I]	N/A	1	AMU19319.1;OP834191	OP834191 [674-709]; AMU19319.1 [674-709]	0	3930.95	7.12951	High
[R].LASGLVTKDNIPILPQYSSCMDVIKGR.[D]	1xCarbamidomethyl [C20]	7	AMU19319.1;OP834191	OP834191 [399-425]; AMU19319.1 [399-425]	2	2975.57	7.11139	High
[R].SRFNQVYDLYNNVSSGQSYVR.[L]	N/A	3	AMU19319.1;OP834191	OP834191 [462-482]; AMU19319.1 [462-482]	1	2496.19	6.80357	High
[R].KTIDEAFQIHRCYGTNVSR.[S]	1xCarbamidomethyl [C12]	4	AMU19319.1;OP834191	OP834191 [433-451]; AMU19319.1 [433-451]	2	2295.13	6.80279	High
[R].WAQAQMAQVLNERNTIYSPK.[E]	N/A	1	AMU19319.1;OP834191	OP834191 [491-510]; AMU19319.1 [491-510]	1	2348.18	6.69992	High
[R].LSETSYTNQEYIIMSSINQAK.[A]	N/A	4	AMU19319.1;OP834191	OP834191 [370-390]; AMU19319.1 [370-390]	0	2420.16	6.44369	High
[R].RNKAIPEYNTILVPQVK.[E]	N/A	2	AMU19319.1;OP834191	OP834191 [283-299]; AMU19319.1 [283-299]	2	1983.14	6.30488	High
[R].RTELFTEFPREVCR.[L]	1xCarbamidomethyl [C13]	4	OP834191	OP834191 [356-369]	2	1839.92	5.85628	High
[K].HTPINTTSLPNNSHNALVIKDNSK.[G]	N/A	1	OP834191	OP834191 [1353-1376]	1	2615.35	5.77125	High
[K].FTIPGLYYQCEGVSDIIIHWGATEPEDVIPLR.[D]	1xCarbamidomethyl [C10]	1	AMU19319.1;OP834191	OP834191 [629-660]; AMU19319.1 [629-660]	0	3688.84	5.7615	High
[R].KIQNGSAFFLDAEGLSHDVIR.[E]	N/A	3	AMU19319.1;OP834191	OP834191 [576-596]; AMU19319.1 [576-596]	1	2317.19	5.63105	High
[K].DNIPILPQYSSCMDVIKGRDISPSAR.[K]	1xCarbamidomethyl [C12]	1	AMU19319.1;OP834191	OP834191 [407-432]; AMU19319.1 [407-432]	2	2932.47	5.43662	High
[R].NKAIPEYNTILVPQVK.[E]	N/A	9	AMU19319.1;OP834191	OP834191 [284-299]; AMU19319.1 [284-299]	1	1827.04	5.36224	High
[K].HTPINTTSLPNNSHNALVIK.[D]	N/A	1	OP834191	OP834191 [1353-1372]	0	2171.16	5.35924	High
[R].DISPSARKTIDEAFQIHR.[C]	N/A	2	AMU19319.1;OP834191	OP834191 [426-443]; AMU19319.1 [426-443]	2	2084.09	5.35649	High
[K].RLASGLVTKDNIPILPQYSSCMDVIK.[G]	1xCarbamidomethyl [C21]; 1xOxidation [M22]	1	AMU19319.1;OP834191	OP834191 [398-423]; AMU19319.1 [398-423]	2	2934.54	5.35641	High
[R].LASGLVTKDNIPILPQYSSCMDVIK.[G]	1xCarbamidomethyl [C20]; 1xOxidation [M21]	2	AMU19319.1;OP834191	OP834191 [399-423]; AMU19319.1 [399-423]	1	2778.44	5.29921	High
[R].YETPQWNDNTIQLASWDVPMQTEFPTAPR.[F]	N/A	2	AMU19319.1;OP834191	OP834191 [1021-1049]; AMU19319.1 [1021-1049]	0	3435.6	5.22671	High
[K].ELGNSQLIPSEYLLSNDYEGLEYSYDR.[Y]	N/A	3	AMU19319.1;OP834191	OP834191 [300-326]; AMU19319.1 [300-326]	0	3167.47	5.21119	High
[R].FNQVYDLYNNVSSGQSYVR.[L]	N/A	3	AMU19319.1;OP834191	OP834191 [464-482]; AMU19319.1 [464-482]	0	2253.06	5.13063	High
[K].LRFNEEEKAQR.[I]	N/A	2	AMU19319.1;OP834191	OP834191 [1426-1436]; AMU19319.1 [1426-1436]	2	1419.73	5.09829	High
[R].LASGLVTKDNIPILPQYSSCMDVIK.[G]	1xCarbamidomethyl [C20]	2	AMU19319.1;OP834191	OP834191 [399-423]; AMU19319.1 [399-423]	1	2762.45	5.08967	High
[R].DSVHYLASTGDGK.[Y]	N/A	3	AMU19319.1;OP834191	OP834191 [531-543]; AMU19319.1 [531-543]	0	1349.63	5.08707	High
[K].DNIPILPQYSSCMDVIKGR.[D]	1xCarbamidomethyl [C12]	2	AMU19319.1;OP834191	OP834191 [407-425]; AMU19319.1 [407-425]	1	2206.1	5.0605	High
[K].TIDEAFQIHRCYGTNVSR.[S]	1xCarbamidomethyl [C11]	5	AMU19319.1;OP834191	OP834191 [434-451]; AMU19319.1 [434-451]	1	2167.03	5.0107	High
[R].VKANGAKVFEENTDAQK.[Y]	N/A	2	AMU19319.1;OP834191	OP834191 [1084-1100]; AMU19319.1 [1084-1100]	2	1848.95	4.98929	High
[R].ATSVMYGFTLSDYFWLTGPR.[I]	N/A	1	AMU19319.1;OP834191	OP834191 [904-923]; AMU19319.1 [904-923]	0	2312.11	4.92224	High
[K].QEWTPKVYSNEIQSR.[V]	N/A	1	AMU19319.1;OP834191	OP834191 [968-982]; AMU19319.1 [968-982]	1	1864.92	4.90938	High
[K].DNIPILPQYSSCMDVIKGRDISPSAR.[K]	1xCarbamidomethyl [C12]; 1xOxidation [M13]	1	AMU19319.1;OP834191	OP834191 [407-432]; AMU19319.1 [407-432]	2	2948.46	4.81255	High
[R].KTIDEAFQIHR.[C]	N/A	13	AMU19319.1;OP834191	OP834191 [433-443]; AMU19319.1 [433-443]	1	1357.72	4.77937	High
[R].YFGTIPQSFIFSPADLKLDVDNK.[V]	N/A	1	AMU19319.1;OP834191	OP834191 [327-349]; AMU19319.1 [327-349]	1	2615.34	4.64862	High
[R].WAQAQMAQVLNER.[N]	N/A	2	AMU19319.1;OP834191	OP834191 [491-503]; AMU19319.1 [491-503]	0	1544.76	4.63031	High
[R].IADIVEVLTTNANFAGVSNDLPSSSK.[S]	N/A	2	OP834191	OP834191 [1437-1462]	0	2662.36	4.59986	High
[R].FINPIFTGPCNSNDILDNYMVPGFVR.[N]	1xCarbamidomethyl [C10]	1	AMU19319.1;OP834191	OP834191 [1050-1075]; AMU19319.1 [1050-1075]	0	3000.44	4.53113	High
[K].LDVDNKVITVNRR.[T]	N/A	2	OP834191	OP834191 [344-356]	2	1541.88	4.48717	High
[K].LDVDNKVITVNR.[RQ]	N/A	1	AMU19319.1;OP834191	OP834191 [344-355]; AMU19319.1 [344-355]	1	1385.77	4.42441	High
[K].EEGSIGHISVQPSSVSDPR.[D]	N/A	1	OP834191	OP834191 [1474-1492]	0	1980.96	4.35056	High
[R].CYGTNVSRSGSSYETLR.[R]	1xCarbamidomethyl [C1]	1	AMU19319.1;OP834191	OP834191 [444-460]; AMU19319.1 [444-460]	1	1936.88	4.32605	High
[R].NYDFTTNRVKANGAK.[V]	N/A	3	AMU19319.1;OP834191	OP834191 [1076-1090]; AMU19319.1 [1076-1090]	2	1698.86	4.3021	High
[R].HINWLNKQSR.[Q]	N/A	4	AMU19319.1;OP834191	OP834191 [881-890]; AMU19319.1 [881-890]	1	1295.7	4.2698	High
[R].RTELFTEFPR.[E]	N/A	3	OP834191	OP834191 [356-365]	1	1295.67	4.2668	High
[R].GETLLTDAQRVGPDCIR.[D]	1xCarbamidomethyl [C15]	2	AMU19319.1;OP834191	OP834191 [1160-1176]; AMU19319.1 [1160-1176]	1	1900.95	4.1597	High
[R].DFYLTNSPIYLSHPYR.[L]	N/A	1	AMU19319.1;OP834191	OP834191 [927-942]; AMU19319.1 [927-942]	0	1985.98	4.10174	High
[R].TELFTEFPREVCR.[L]	1xCarbamidomethyl [C12]	7	OP834191	OP834191 [357-369]	1	1683.82	4.04526	High
[R].RDSVHYLASTGDGK.[Y]	N/A	1	AMU19319.1;OP834191	OP834191 [530-543]; AMU19319.1 [530-543]	1	1505.73	3.97271	High
[R].QETPSIWSMCHKR.[A]	1xCarbamidomethyl [C10]	1	AMU19319.1;OP834191	OP834191 [891-903]; AMU19319.1 [891-903]	1	1659.77	3.93882	High
[K].DNIPILPQYSSCMDVIK.[G]	1xCarbamidomethyl [C12]	3	AMU19319.1;OP834191	OP834191 [407-423]; AMU19319.1 [407-423]	0	1992.98	3.92302	High
[R].CYGTNVSRSGSSYETLRR.[S]	1xCarbamidomethyl [C1]	3	AMU19319.1;OP834191	OP834191 [444-461]; AMU19319.1 [444-461]	2	2092.98	3.91973	High
[K].RHINWLNKQSR.[Q]	N/A	5	AMU19319.1;OP834191	OP834191 [880-890]; AMU19319.1 [880-890]	2	1451.8	3.89799	High
[K].IQNGSAFFLDAEGLSHDVIR.[E]	N/A	6	AMU19319.1;OP834191	OP834191 [577-596]; AMU19319.1 [577-596]	0	2189.1	3.81121	High
[K].NIADPLPGKLPYVAMVK.[K]	N/A	2	AMU19319.1;OP834191	OP834191 [1244-1260]; AMU19319.1 [1244-1260]	1	1826.02	3.76259	High
[K].VFEENTDAQKYLIHLVWQR.[I]	N/A	2	AMU19319.1;OP834191	OP834191 [1091-1109]; AMU19319.1 [1091-1109]	1	2389.23	3.73498	High
[R].WAQAQMAQVLNER.[N]	1xOxidation [M6]	1	AMU19319.1;OP834191	OP834191 [491-503]; AMU19319.1 [491-503]	0	1560.76	3.7246	High
[K].ANGAKVFEENTDAQK.[Y]	N/A	1	AMU19319.1;OP834191	OP834191 [1086-1100]; AMU19319.1 [1086-1100]	1	1621.78	3.72248	High
[R].EVCRLSETSYTNQEYIIMSSINQAK.[A]	1xCarbamidomethyl [C3]	1	AMU19319.1;OP834191	OP834191 [366-390]; AMU19319.1 [366-390]	1	2964.41	3.68589	High
[R].THSAEEARLAFELVMSR.[M]	1xOxidation [M15]	2	AMU19319.1;OP834191	OP834191 [715-731]; AMU19319.1 [715-731]	1	1962.97	3.62235	High
[R].FINPIFTGPCNSNDILDNYMVPGFVR.[N]	1xCarbamidomethyl [C10]; 1xOxidation [M20]	2	AMU19319.1;OP834191	OP834191 [1050-1075]; AMU19319.1 [1050-1075]	0	3016.43	3.59537	High
[K].DNIPILPQYSSCMDVIKGR.[D]	1xCarbamidomethyl [C12]; 1xOxidation [M13]	1	AMU19319.1;OP834191	OP834191 [407-425]; AMU19319.1 [407-425]	1	2222.09	3.5653	High
[R].YETPQWNDNTIQLASWDVPMQTEFPTAPR.[F]	1xOxidation [M20]	1	AMU19319.1;OP834191	OP834191 [1021-1049]; AMU19319.1 [1021-1049]	0	3451.59	3.54937	High
[R].SGSSYETLRR.[S]	N/A	14	AMU19319.1;OP834191	OP834191 [452-461]; AMU19319.1 [452-461]	1	1155.58	3.44918	High
[K].RLASGLVTKDNIPILPQYSSCMDVIK.[G]	1xCarbamidomethyl [C21]	2	AMU19319.1;OP834191	OP834191 [398-423]; AMU19319.1 [398-423]	2	2918.55	3.37354	High
[K].SPTLTDGVVIK.[E]	N/A	1	OP834191	OP834191 [1463-1473]	0	1129.65	3.35971	High
[K].AIPEYNTILVPQVK.[E]	N/A	6	AMU19319.1;OP834191	OP834191 [286-299]; AMU19319.1 [286-299]	0	1584.9	3.35815	High
[K].RHINWLNK.[Q]	N/A	1	AMU19319.1;OP834191	OP834191 [880-887]; AMU19319.1 [880-887]	1	1080.61	3.34851	High
[R].DLINVNFPDPGLR.[N]	N/A	3	AMU19319.1;OP834191	OP834191 [661-673]; AMU19319.1 [661-673]	0	1469.77	3.3387	High
[R].LSETSYTNQEYIIMSSINQAK.[A]	1xOxidation [M14]	2	AMU19319.1;OP834191	OP834191 [370-390]; AMU19319.1 [370-390]	0	2436.16	3.287	High
[K].TIDEAFQIHR.[C]	N/A	5	AMU19319.1;OP834191	OP834191 [434-443]; AMU19319.1 [434-443]	0	1229.63	3.26701	High
[R].NYDFTTNRVK.[A]	N/A	6	AMU19319.1;OP834191	OP834191 [1076-1085]; AMU19319.1 [1076-1085]	1	1257.62	3.2546	High
[R].YFGTIPQSFIFSPADLK.[L]	N/A	2	AMU19319.1;OP834191	OP834191 [327-343]; AMU19319.1 [327-343]	0	1930.99	3.18988	High
[R].NFDSLRNHRPLGIAR.[S]	N/A	1	AMU19319.1;OP834191	OP834191 [1321-1335]; AMU19319.1 [1321-1335]	1	1765.96	3.16687	High
[K].EEGSIGHISVQPSSVSDPRDLSLK.[I]	N/A	1	OP834191	OP834191 [1474-1497]	1	2537.28	3.155	High
[R].TELFTEFPR.[E]	N/A	6	OP834191	OP834191 [357-365]	0	1139.57	3.13521	High
[R].SGSSYETLRRSR.[F]	N/A	2	AMU19319.1;OP834191	OP834191 [452-463]; AMU19319.1 [452-463]	2	1398.71	3.13369	High
[K].EAHISQDQLR.[A]	N/A	1	AMU19319.1;OP834191	OP834191 [1532-1541]; AMU19319.1 [1532-1541]	0	1196.6	3.1027	High
[R].GETLLTDAQR.[V]	N/A	2	AMU19319.1;OP834191	OP834191 [1160-1169]; AMU19319.1 [1160-1169]	0	1103.57	3.101	High
[R].SGSSYETLR.[R]	N/A	2	AMU19319.1;OP834191	OP834191 [452-460]; AMU19319.1 [452-460]	0	999.474	3.08914	High
[R].THSAEEARLAFELVMSR.[M]	N/A	2	AMU19319.1;OP834191	OP834191 [715-731]; AMU19319.1 [715-731]	1	1946.98	3.05293	High
[R].HINWLNK.[Q]	N/A	1	AMU19319.1;OP834191	OP834191 [881-887]; AMU19319.1 [881-887]	0	924.505	2.9835	High
[R].LSETSYTNQEYIIMSSINQAKANSYKVK.[R]	1xOxidation [M14]	1	AMU19319.1;OP834191	OP834191 [370-397]; AMU19319.1 [370-397]	2	3226.59	2.95508	High
[K].VFEENTDAQK.[Y]	N/A	1	AMU19319.1;OP834191	OP834191 [1091-1100]; AMU19319.1 [1091-1100]	0	1180.55	2.8577	High
[K].RLASGLVTK.[D]	N/A	2	AMU19319.1;OP834191	OP834191 [398-406]; AMU19319.1 [398-406]	1	944.589	2.77843	High
[K].YLIHLVWQR.[I]	N/A	2	AMU19319.1;OP834191	OP834191 [1101-1109]; AMU19319.1 [1101-1109]	0	1227.7	2.7445	High
[R].LAFELVMSR.[M]	N/A	3	AMU19319.1;OP834191	OP834191 [723-731]; AMU19319.1 [723-731]	0	1065.58	2.64529	High
[K].DIKNDLFDFGGK.[G]	N/A	1	AMU19319.1;OP834191	OP834191 [1396-1407]; AMU19319.1 [1396-1407]	1	1368.68	2.60236	High
[K].VYSNEIQSR.[V]	N/A	2	AMU19319.1;OP834191	OP834191 [974-982]; AMU19319.1 [974-982]	0	1095.54	2.55942	High
[R].LASGLVTK.[D]	N/A	1	AMU19319.1;OP834191	OP834191 [399-406]; AMU19319.1 [399-406]	0	788.488	2.54138	High
[R].NYDFTTNR.[V]	N/A	3	AMU19319.1;OP834191	OP834191 [1076-1083]; AMU19319.1 [1076-1083]	0	1030.46	2.45297	High
[R].VGPDCIR.[D]	1xCarbamidomethyl [C5]	2	AMU19319.1;OP834191	OP834191 [1170-1176]; AMU19319.1 [1170-1176]	0	816.403	2.38375	High
[K].DIKNDLFDFGGKGQSYNEK.[L]	N/A	1	AMU19319.1;OP834191	OP834191 [1396-1414]; AMU19319.1 [1396-1414]	2	2175.04	2.34225	High
[R].LFTRWAQAQMAQVLNER.[N]	N/A	1	AMU19319.1;OP834191	OP834191 [487-503]; AMU19319.1 [487-503]	1	2062.07	2.32479	High
[R].LAFELVMSR.[M]	1xOxidation [M7]	2	AMU19319.1;OP834191	OP834191 [723-731]; AMU19319.1 [723-731]	0	1081.57	2.21222	High
[K].NNRVNLLK.[A]	N/A	1	AMU19319.1;OP834191	OP834191 [1271-1278]; AMU19319.1 [1271-1278]	1	970.579	2.20821	High
[R].CYGTNVSR.[S]	1xCarbamidomethyl [C1]	2	AMU19319.1;OP834191	OP834191 [444-451]; AMU19319.1 [444-451]	0	956.425	2.08419	High
[R].MLMIDVSK.[S]	1xOxidation [M]	2	AMU19319.1;OP834191	OP834191 [732-739]; AMU19319.1 [732-739]	0	952.484	2.07907	High
[K].YGNILK.[G]	N/A	1	AMU19319.1;OP834191	OP834191 [544-549]; AMU19319.1 [544-549]	0	707.409	2.07248	High
[K].AINDSFLNPVHYSK.[A]	N/A	1	AMU19320.1	AMU19320.1 [437-450]	0	1604.81	3.7325	High
[K].THLLLGDLLELYGFK.[F]	N/A	1	AMU19320.1	AMU19320.1 [138-152]	0	1731.97	3.43096	High
[K].TFTVLDAGIEDNYISK.[V]	N/A	1	AMU19320.1	AMU19320.1 [586-601]	0	1785.89	3.19693	High
[K].SSVMGALPKELLSR.[S]	N/A	1	AMU19320.1	AMU19320.1 [920-933]	1	1487.83	2.91013	High
[R].GALLNVSVEEVVK.[A]	N/A	1	AMU19320.1	AMU19320.1 [424-436]	0	1356.77	2.15522	High

## Sheet: Table S3
Supplemental Table S3. Dali-based structural comparisons of PMeV p55 against protein structure database
PDB Identifier1	Virus	Assigned family	z-score2	rmsd3	Aligned residues	No. residues4	% ID5
3j3i-A	Penicillium chrysogenum virus	Chrysoviridae	6.9	4.4	183	965	10
1m1c-A	Structure of the L-A virus	Totiviridae	5.7	6.2	217	651	10
7d0l-B	Omono River virus (strain:LZ)	Totiviridae*	5.3	6.2	254	894	7
7lwy-B	Trichomonas vaginalis virus 2	Totiviridae	4.3	7.4	206	665	8
1PDB Identifier, protein database identifier
2z-score, the statistical significance of the similarity between protein-of-interest and other neighborhood proteins. The program optimizes a weighted sum of similarities of intramolecular distances.
3Root Mean Square Distance (rmsd), root-mean-square deviation of C-alpha atoms in the least-squares superimposition of the structurally equivalent C-alpha atoms. As indicated in DALI, rmsd is not optimized and is only reported for information.
4%ID - percentage of identical amino acids over structurally equivalent residues.
5No. residues, number of amino acid residues in the referred PDB protein
*tentatively classified.

## Sheet: Table S4
Supplemental Table S4. Metrics of the LC-MS/MS analysis of plant proteins co-purifying with PMeV complex virions.
Plant Virus database	Amount/Description
Proteins identified	488
Accessions identified with only one unique peptide	419
Accessions identified with more than one unique peptide	69
Average Sequest Score HT	3.684
Accesions identified with Sequest Score HT above the average	64
No. of uncharacterized proteins	23
Final dataset (after removal of redundants)	34
Most abundant protein (using emPAI)	A0MKC8
Papaya database	Amount/Description
Proteins identified	20
Accessions identified with only one unique peptide	15
Accessions identified with more than one unique peptide	5
Average Sequest Score HT	37.951
Accesions identified with Sequest Score HT above the average	2
No. of uncharacterized proteins	0
Final dataset (after removal of redundants)	2
Most abundant protein (using emPAI)	P10056.2

## Sheet: Table S5
Supplemental Table S5. LC-MS/MS analysis of host plant proteins co-purifying with PMeV complex virions.
Accession	Description	Species	PSMs	Unique peptides	Peptides	emPAI	Score Sequest HT	% Coverage
Plant proteins co-purifying with PMeV complex virions (plant virus database)
A0A343J650	Argonaute 1	Carica papaya	3	2	3	0.116	7.658	3.399
A0A1R3HJK2	Argonaute/Dicer protein, PAZ	Corchorus capsularis	4	2	2	0.116	10.918	5.024
A0A2U1NM76	Dicer-like 4	Artemisia annua	2	2	2	0.047	5.788	2.993
A0A4D6NTN9	Endoribonuclease Dicer	Vigna unguiculata	3	3	3	0.042	8.695	2.001
A0A5N5FGW1	Endoribonuclease Dicer 3a-like	Pyrus ussuriensis x Pyrus communis	2	2	2	0.044	5.721	2.377
A0A1S2XD67	Endoribonuclease Dicer homolog 2 isoform X1	Cicer arietinum	2	2	2	0.053	6.461	2.643
A0A6J1BR97	Endoribonuclease Dicer homolog 3a isoform X1	Momordica charantia	2	2	2	0.048	5.065	1.686
W9QFR0	Endoribonuclease Dicer-2-like protein	Morus notabilis	2	2	2	0.08	7.03	3.714
A0A072VPN5	Eukaryotic translation initiation factor 2c (Putative post-transcriptional gene silencing PAZ-Argonaute family protein)	Medicago truncatula	2	2	2	0.084	5.92	5.112
D7M068	PAZ domain-containing protein	Arabidopsisamilya subsp. lyrata	3	3	3	0.048	7.521	5.778
A0A1J3FIA8	Protein argonaute 2	Noccaea caerulescens	2	2	2	0.036	6.476	3.053
A0A1U8PQK2	Protein argonaute 2-like isoform X1	Gossypium hirsutum	2	2	2	0.071	3.87	6.335
A0A6J1JYH8	Protein argonaute 7-like	Cucurbita maxima	6	3	3	0.078	15.77	5.458
D3GBV0	Reduced leaflet 1	Lotus japonicus (Lotus corniculatus var. japonicus)	2	2	2	0.125	4.764	4.673
A0A176VLC9	RING-type domain-containing protein	Marchantia polymorpha subsp. ruderalis	3	3	3	0.124	8.213	6.34
A0A103XMT4	XS domain-containing protein	Cynara cardunculus var. scolymus	2	2	2	0.062	5.321	5.475
Papaya proteins co-purifying with PMeV complex virions (Carica papaya database)
4JP7	A Chain A, papaya barwin-like protein	Carica papaya	3	3	3	1.371	15.216	39.3443
3CQL	B Chain B, Endochitinase		4	4	4	0.931	21.975	25.9259
XP_021912319.1	Chymopapain		6	5	5	0.65	39.507	23.5457
CAA54974.1	Proteinase IV		4	2	3	0.551	18.754	7.47126
P10056.2	Caricain		17	11	12	3.489	94.303	36.2069

## Sheet: Table S6
Supplemental Table S6. Similarity of CP2 and CP4 Arabidopsis protein with Carica papaya proteins.
TAIR Accession	Carica papaya Accession	% Identity	E value
AT1G02410	XP_021888740.1	92.68	5e-84
AT1G03890	XP_021888528.1	42.7	1.12e-133
AT1G04680	XP_021896987.1	84.22	0
AT1G11430	XP_021894786.1	87.57	5.29e-104
AT1G13990	XP_021910135.1	50.15	5.79e-79
AT1G32580.1	XP_021899513.1	74.47	1.87e-125
AT1G65480	XP_021911503.1	79.29	8.99e-103
AT1G70760.1	XP_021896394.1	58.63	1.85e-74
AT1G72160	XP_021892640.1	76.94	0
AT2G20270	XP_021893721.1	48.13	1.28e-53
AT2G22360	XP_021895931.1	55.83	1.33e-135
AT2G35750	N/A	N/A	N/A
AT2G40990	XP_021893326.1	62.18	5.44e-157
AT3G01620	XP_021900868.1	76.28	0
AT3G18050	XP_021909605.1	63.12	2.42e-122
AT3G21350	XP_021890175.1	56.59	3.08e-85
AT3G49120	XP_021891131.1	57.31	5.63e-135
AT3G54210	XP_021910656.1	75.81	9.06e-109
AT4G12060	XP_021901809.1	60.08	9.02e-93
AT4G16190	XP_021912255.1	70.16	0
AT4G19420	XP_021898753.1	69.3	0
AT4G22930	XP_021894269.1	74.08	0
AT4G32410.1	XP_021891421.1	87.26	0
AT5G06130	XP_021892405.1	74.55	5.64e-149
AT5G23690	XP_021888094.1	54.71	7.21e-105
AT5G45670	XP_021904751.1	75.07	0
AT5G57520	XP_021912730.1	49.72	2.36e-33
ATCG00800.1	YP_001671721.1	92.66	3.22e-149

## Sheet: Table S7
Supplemental Table S7. Arabidopsis orthologs obtained from proteins differentially accumulated in infected papaya leaf at 4 months post germination.
Gene Name (Carica papaya)1	TAIR Accesion (Arabidopsis)2	Carica papaya Phytozome accesion1	Description
Down-accumulated proteins
evm.TU.supercontig_14.139	AT5G15400	16408635	K10597 - ubiquitin conjugation factor E4 B (UBE4B, UFD2)
evm.TU.supercontig_200.24	AT1G49760	16413146	K13126 - polyadenylate-binding protein (PABPC)
evm.TU.supercontig_50.75	AT3G14790	16421699	K12450 - UDP-glucose 4,6-dehydratase (RHM)
evm.TU.supercontig_79.5	AT1G64520	16426335	K03031 - 26S proteasome regulatory subunit N12 (PSMD8, RPN12)
evm.TU.supercontig_20.44	AT4G21150	16413069	K12667 - oligosaccharyltransferase complex subunit delta (ribophorin II) (SWP1, RPN2)
evm.TU.supercontig_25.205	AT1G53750	16414807	K03061 - 26S proteasome regulatory subunit T1 (PSMC2, RPT1)
evm.TU.supercontig_800.3	AT5G57020	16426831	K00671 - glycylpeptide N-tetradecanoyltransferase (E2.3.1.97, NMT)
evm.TU.supercontig_213.13	AT5G10230	16413698	K17095 - annexin A7/11 (ANXA7_11)
evm.TU.supercontig_69.55	AT1G60420	16424926	K17609 - nucleoredoxin [EC:1.8.1.8] (NXN)
evm.TU.supercontig_8.121	N/A	16426399	PTHR11926//PTHR11926:SF359 - GLUCOSYL/GLUCURONOSYL TRANSFERASES // SUBFAMILY NOT NAMED
evm.TU.supercontig_6.340	N/A	16423532	1.11.1.6 - Catalase
evm.TU.supercontig_2.354	AT5G07120	16412735	PTHR10555//PTHR10555:SF155 - SORTING NEXIN // SUBFAMILY NOT NAMED
evm.TU.contig_36817	AT3G21190	16430932	PTHR31288:SF5 - GENOMIC DNA, CHROMOSOME 3, P1 CLONE: MXL8-RELATED
evm.TU.supercontig_9.100	AT4G16143	16427981	PTHR23316:SF22 - ARMADILLO/BETA-CATENIN-LIKE REPEATS-CONTAINING PROTEIN-RELATED
evm.TU.supercontig_216.11	AT5G60640	16413762	K09580 - protein disulfide-isomerase A1 (PDIA1, P4HB)
evm.TU.supercontig_18.155	AT5G20710	16411299	PTHR23421:SF49 - BETA-GALACTOSIDASE 15-RELATED
evm.TU.supercontig_1476.3	N/A	16409224	PTHR22595//PTHR22595:SF48 - CHITINASE-RELATED // SUBFAMILY NOT NAMED
evm.TU.supercontig_36.108	AT1G20960	16418291	K12854 - pre-mRNA-splicing helicase BRR2 (SNRNP200, BRR2)
evm.TU.supercontig_128.18	N/A	16407440	PTHR10108//PTHR10108:SF859 - METHYLTRANSFERASE // SUBFAMILY NOT NAMED
evm.TU.contig_45389	N/A	16432172	N/A
evm.TU.supercontig_41.58	AT5G26667	16419589	2.7.4.25 - (d)CMP kinase / Deoxycytidylate kinase
evm.TU.supercontig_85.33	AT2G42520	16427467	K11594 - ATP-dependent RNA helicase DDX3X (DDX3X, bel)
evm.TU.contig_28523.2	AT3G05060	16429609	K14565 - nucleolar protein 58 (NOP58)
evm.TU.supercontig_13.192	AT5G07340	16407705	K08054 - calnexin (CANX)
evm.TU.supercontig_103.89	AT5G20940	16404978	K05349 - beta-glucosidase (bglX)
evm.TU.supercontig_200.11	AT4G35220	16413132	3.5.1.9 - Arylformamidase / Kynurenine formamidase
evm.TU.supercontig_3.406	AT1G18210	16416709	PTHR10891:SF573 - CALCIUM-BINDING PROTEIN CML24-RELATED
evm.TU.supercontig_151.20	AT4G02290	16409537	PTHR22298:SF55 - ENDOGLUCANASE 1-RELATED
evm.TU.supercontig_107.89	AT4G25630	16405397	K14563 - rRNA 2'-O-methyltransferase fibrillarin (NOP1, FBL)
evm.TU.supercontig_50.161	AT3G06810	16421623	K00249 - acyl-CoA dehydrogenase (ACADM, acd)
evm.TU.supercontig_0.14	AT5G64570	16403847	PTHR30620:SF40 - BETA-D-XYLOSIDASE 3-RELATED
evm.TU.supercontig_18.93	N/A	16411484	PTHR24096:SF111 - LONG CHAIN ACYL-COA SYNTHETASE 1
evm.TU.supercontig_183.13	AT2G38700	16411594	4.1.1.33 - Diphosphomevalonate decarboxylase / Mevalonate pyrophosphate decarboxylase
evm.TU.supercontig_3.401	N/A	16416704	PTHR11588:SF97 - TUBULIN BETA-4 CHAIN-RELATED
evm.TU.supercontig_353.4	AT1G60900	16418246	K12837 - splicing factor U2AF 65 kDa subunit (U2AF2)
evm.TU.supercontig_3.282	AT4G00100	16416571	K02953 - small subunit ribosomal protein S13e (RP-S13e, RPS13)
evm.TU.contig_36671	N/A	16430896	K17095//K17099 - annexin A7/11 (ANXA7_11) // annexin A13 (ANXA13)
evm.TU.supercontig_179.12	AT5G16070	16411185	K09498 - T-complex protein 1 subunit zeta (CCT6)
evm.TU.supercontig_454.2	AT3G55605	16420361	PTHR10826:SF4 - GLYCOPROTEIN FAMILY PROTEIN
evm.TU.supercontig_327.2	AT3G05530	16417516	K03065 - 26S proteasome regulatory subunit T5 (PSMC3, RPT5)
evm.TU.supercontig_9.4	AT3G17180	16428304	PTHR11802:SF25 - SERINE CARBOXYPEPTIDASE-LIKE 33
evm.TU.supercontig_28.26	AT2G05920	16415919	PTHR10795:SF434 - SUBTILISIN SERINE PROTEASE-RELATED
evm.TU.supercontig_48.211	AT1G09430	16420853	2.3.3.8 - ATP citrate synthase / Citric cleavage enzyme
evm.TU.supercontig_56.23	N/A	16422729	3.6.4.6 - Vesicle-fusing ATPase
evm.TU.supercontig_9.254	AT4G02390	16428151	PTHR10459//PTHR10459:SF59 - DNA LIGASE // SUBFAMILY NOT NAMED
evm.TU.supercontig_48.177	AT1G09270	16420814	PTHR23316:SF17 - IMPORTIN SUBUNIT ALPHA
evm.TU.supercontig_182.25	AT3G57290	16411576	K03250 - translation initiation factor 3 subunit E (EIF3E, INT6)
evm.TU.contig_29671.4	AT1G08630	16429726	4.1.2.48 - Low-specificity L-threonine aldolase
evm.TU.supercontig_131.93	AT2G33845	16408093	KOG3416 - Predicted nucleic acid binding protein
evm.TU.supercontig_94.30	N/A	16428767	PTHR11638//PTHR11638:SF116 - ATP-DEPENDENT CLP PROTEASE // SUBFAMILY NOT NAMED
evm.TU.supercontig_13.211	AT5G51110	16407727	PTHR12599 - PTERIN-4-ALPHA-CARBINOLAMINE DEHYDRATASE
evm.TU.supercontig_95.66	AT4G29040	16428909	K03062 - 26S proteasome regulatory subunit T2 (PSMC1, RPT2)
evm.TU.supercontig_666.2	AT3G01390	16424681	K02152 - V-type H+-transporting ATPase subunit G (ATPeV1G, ATP6G)
evm.TU.supercontig_131.27	N/A	16408020	K02903 - large subunit ribosomal protein L28e (RP-L28e, RPL28)
evm.TU.supercontig_227.5	AT5G46740	16414081	K11855 - ubiquitin carboxyl-terminal hydrolase 36/42 [EC:3.4.19.12] (USP36_42)
evm.TU.supercontig_115.27	AT5G35360	16406190	K01961 - acetyl-CoA carboxylase, biotin carboxylase subunit (accC)
evm.TU.supercontig_8.110	AT3G07320	16426387	PTHR32227:SF65 - O-GLYCOSYL HYDROLASES FAMILY 17 PROTEIN
evm.TU.contig_31827.1	AT1G09750	16430034	PTHR13683:SF259 - ASPARTYL PROTEASE-LIKE PROTEIN
evm.TU.contig_38010	AT3G45220	16431114	K13963 - serpin B (SERPINB)
evm.TU.supercontig_610.1	AT3G23300	16423878	PTHR10108:SF906 - METHYLTRANSFERASE PMT1-RELATED
evm.TU.supercontig_403.2	AT5G07030	16419512	PTHR13683:SF258 - ASPARTYL PROTEASE FAMILY PROTEIN-RELATED
evm.TU.supercontig_3.8	AT2G46170	16416866	PTHR10994:SF70 - RETICULON-LIKE PROTEIN B4
evm.TU.supercontig_710.3	N/A	16425490	N/A
evm.TU.supercontig_69.54	AT1G60420	16424925	PTHR13871:SF7 - NUCLEOREDOXIN 1-RELATED
evm.TU.supercontig_112.92	AT5G23860	16405998	PTHR11588//PTHR11588:SF114 - TUBULIN // SUBFAMILY NOT NAMED
evm.TU.contig_40050	N/A	16431432	K12947 - signal peptidase complex subunit 2 (SPCS2, SPC2)
evm.TU.supercontig_9.297	N/A	16428198	PTHR10584:SF168 - F14I3.3 PROTEIN-RELATED
Up-accumulated proteins
evm.TU.supercontig_84.113	N/A	16427275	3.2.1.147 - Thioglucosidase / Sinigrinase
evm.TU.supercontig_81.100	AT2G39730	16426854	PTHR32429:SF12 - RIBULOSE BISPHOSPHATE CARBOXYLASE/OXYGENASE ACTIVASE, CHLOROPLASTIC
evm.TU.contig_37194	AT1G79040	16430998	K03541 - photosystem II 10kDa protein (psbR)
evm.TU.supercontig_40.16	AT5G10770	16419415	PTHR13683:SF246 - ASPARTYL PROTEASE FAMILY PROTEIN
evm.TU.supercontig_40.16	AT5G10770	16419415	PTHR13683:SF246 - ASPARTYL PROTEASE FAMILY PROTEIN
evm.TU.supercontig_20.79	AT4G33720	16413107	K13449 - pathogenesis-related protein 1 (PR1)
evm.TU.supercontig_70.33	AT1G12900	16425317	1.2.1.13 - Glyceraldehyde-3-phosphate dehydrogenase (NADP(+)) (phosphorylating) / Triosephosphate dehydrogenase (NADP+)
evm.TU.supercontig_967.2	AT2G41680	16429027	PTHR22912:SF48 - NADPH-DEPENDENT THIOREDOXIN REDUCTASE 3
evm.TU.supercontig_2.115	N/A	16412470	PTHR11732:SF239 - ALDO/KETO REDUCTASE-RELATED
evm.TU.supercontig_61.52	AT4G29720	16423870	K12259 - spermine oxidase (SMOX, PAO5)
evm.TU.supercontig_60.75	AT5G23280	16423768	PTHR31072:SF7 - TRANSCRIPTION FACTOR TCP21-RELATED
evm.TU.contig_33616.2	N/A	16430304	PTHR23076//PTHR23076:SF60 - METALLOPROTEASE M41 FTSH // SUBFAMILY NOT NAMED
evm.TU.supercontig_21.190	AT1G43690	16413470	KOG2871 - Uncharacterized conserved protein
evm.TU.supercontig_71.59	AT5G46800	16425469	PTHR24089:SF341 - MITOCHONDRIAL CARNITINE/ACYLCARNITINE CARRIER-LIKE PROTEIN
evm.TU.supercontig_8.42	AT4G12800	16426635	K02699 - photosystem I subunit XI (psaL)
evm.TU.supercontig_48.172	N/A	16420809	PTHR13833:SF49 - NHL REPEAT-CONTAINING PROTEIN 2
evm.TU.supercontig_49.74	AT1G77090	16421146	PTHR31407:SF18 - PSBP DOMAIN-CONTAINING PROTEIN 4, CHLOROPLASTIC
evm.TU.supercontig_112.49	AT3G47070	16405950	PF11493 - Thylakoid soluble phosphoprotein TSP9 (TSP9)
evm.TU.supercontig_49.137	AT1G37130	16421050	1.7.1.1 - Nitrate reductase (NADH) / Nitrate reductase (NADH(2))
evm.TU.supercontig_90.60	AT1G32470	16428426	PTHR11715:SF1 - GLYCINE CLEAVAGE SYSTEM H PROTEIN 3, MITOCHONDRIAL
evm.TU.supercontig_200.18	N/A	16413139	KOG0617 - Ras suppressor protein (contains leucine-rich repeats)
evm.TU.supercontig_67.24	AT1G16880	16424704	PTHR31096:SF16 - ACT DOMAIN-CONTAINING PROTEIN
evm.TU.supercontig_83.22	AT1G04920	16427159	PTHR12526:SF360 - SUCROSE-PHOSPHATE SYNTHASE 3-RELATED
evm.TU.supercontig_19.185	AT2G40100	16411922	K08915 - light-harvesting complex II chlorophyll a/b binding protein 4 (LHCB4)
evm.TU.supercontig_36.89	AT5G42390	16418478	PTHR11851:SF152 - PROTEIN UCR-2.3
evm.TU.contig_44335	ATCG00580	16432002	K02707 - photosystem II cytochrome b559 subunit alpha (psbE)
evm.TU.supercontig_47.1	AT3G44890	16420610	PTHR21368:SF18 - 39S RIBOSOMAL PROTEIN L9, MITOCHONDRIAL
evm.TU.supercontig_26.89	N/A	16415334	PTHR10438//PTHR10438:SF290 - THIOREDOXIN // SUBFAMILY NOT NAMED
evm.TU.supercontig_80.97	AT3G15520	16426826	PTHR11071:SF174 - PEPTIDYL-PROLYL CIS-TRANS ISOMERASE CYP37, CHLOROPLASTIC
evm.TU.supercontig_146.65	AT1G48030	16409157	1.8.1.4 - Dihydrolipoyl dehydrogenase / Lipoyl dehydrogenase
evm.TU.supercontig_48.9	AT1G54780	16420953	PTHR30373:SF2 - UPF0603 PROTEIN YGCG
evm.TU.supercontig_20.58	AT5G09650	16413084	PTHR10286:SF3 - INORGANIC PYROPHOSPHATASE
evm.TU.supercontig_16.50	N/A	16410085	PTHR20852:SF53 - GLUTAMINE SYNTHETASE, CHLOROPLASTIC/MITOCHONDRIAL
evm.TU.supercontig_64.84	AT1G77590	16424321	K01897 - long-chain acyl-CoA synthetase (ACSL, fadD)
evm.TU.supercontig_151.7	AT2G43950	16409579	PTHR35484:SF2 - OUTER ENVELOPE PORE PROTEIN 37, CHLOROPLASTIC
evm.TU.supercontig_298.2	AT3G19900	16416362	PF11267 - Domain of unknown function (DUF3067) (DUF3067)
evm.TU.supercontig_53.52	N/A	16422277	N/A
evm.TU.supercontig_195.32	AT1G08380	16412285	K14332 - photosystem I subunit PsaO (psaO)
evm.TU.supercontig_117.67	AT3G04870	16406426	1.14.99.30 - Transferred entry: 1.3.5.6
evm.TU.supercontig_215.11	AT3G01500	16413741	PTHR11002:SF7 - CARBONIC ANHYDRASE 2, CHLOROPLASTIC-RELATED
evm.TU.supercontig_1.437	N/A	16404385	KOG0651 - 26S proteasome regulatory complex, ATPase RPT4
evm.TU.supercontig_26.142	AT4G09670	16415075	PTHR22604:SF132 - NAD(P)-BINDING ROSSMANN-FOLD SUPERFAMILY PROTEIN
evm.TU.supercontig_52.65	N/A	16422090	PTHR23406:SF2 - NAD-DEPENDENT MALIC ENZYME 1, MITOCHONDRIAL
evm.TU.supercontig_56.93	AT3G54090	16422806	PTHR10584:SF175 - FRUCTOKINASE-LIKE 1
evm.TU.supercontig_19.60	AT5G05270	16412072	PTHR28039:SF4 - CHALCONE--FLAVONONE ISOMERASE 3-RELATED
evm.TU.supercontig_107.96	AT5G52520	16405405	K01881 - prolyl-tRNA synthetase (PARS, proS)
evm.TU.supercontig_5.14	AT5G03880	16421240	PTHR11260:SF166 - GLUTATHIONE S-TRANSFERASE D2-RELATED
evm.TU.supercontig_671.1	AT3G57410	16424781	K05761 - villin 1 (VIL1)
evm.TU.contig_40336	N/A	16431468	1.3.1.74 - 2-alkenal reductase (NAD(P)(+)) / NADPH:2-alkenal alpha,beta-hydrogenase
evm.TU.supercontig_3.153	AT5G24490	16416428	PTHR33231:SF1 - 30S RIBOSOMAL PROTEIN-RELATED
evm.TU.supercontig_7.178	AT2G26080	16425084	1.4.4.2 - Glycine dehydrogenase (aminomethyl-transferring) / Glycine-cleavage complex P-protein
evm.TU.supercontig_9.357	N/A	16428265	PTHR30560//PTHR30560:SF2 - TRIGGER FACTOR CHAPERONE AND PEPTIDYL-PROLYL CIS/TRANS ISOMERASE // SUBFAMILY NOT NAMED
evm.TU.supercontig_12.54	AT5G56260	16406894	4.1.1.3 - Oxaloacetate decarboxylase / Oxaloacetate carboxy-lyase
evm.TU.supercontig_97.80	AT3G01440	16429120	PTHR33399:SF2 - PSBQ-LIKE PROTEIN 2, CHLOROPLASTIC
evm.TU.supercontig_26.159	AT1G42970	16415093	1.2.1.13 - Glyceraldehyde-3-phosphate dehydrogenase (NADP(+)) (phosphorylating) / Triosephosphate dehydrogenase (NADP+)
evm.TU.supercontig_56.86	AT3G54050	16422798	PTHR11556:SF16 - FRUCTOSE-1,6-BISPHOSPHATASE, CHLOROPLASTIC
evm.TU.supercontig_196.13	AT2G21960	16412313	PTHR33471:SF5 - EXPRESSED PROTEIN
evm.TU.supercontig_62.144	AT4G34490	16423944	K17261 - adenylyl cyclase-associated protein (CAP1_2, SRV2)
evm.TU.supercontig_146.54	AT1G48100	16409145	PF13229 - Right handed beta helix region (Beta_helix)
evm.TU.supercontig_350.6	AT1G14150	16418225	PTHR33399:SF5 - PSBQ-LIKE PROTEIN 1, CHLOROPLASTIC
evm.TU.supercontig_9.387	AT3G59780	16428298	PTHR34209:SF1 - RHODANESE/CELL CYCLE CONTROL PHOSPHATASE SUPERFAMILY PROTEIN
evm.TU.supercontig_146.54	AT1G48100	16409145	PF13229 - Right handed beta helix region (Beta_helix)
evm.TU.supercontig_350.6	AT1G14150	16418225	PTHR33399:SF5 - PSBQ-LIKE PROTEIN 1, CHLOROPLASTIC
evm.TU.supercontig_9.387	AT3G59780	16428298	PTHR34209:SF1 - RHODANESE/CELL CYCLE CONTROL PHOSPHATASE SUPERFAMILY PROTEIN
1Phytozome gene identification number.
2TAIR gene identification number.

## Sheet: Table S8
Supplemental Table S8. Arabidopsis orthologs obtained from proteins differentially accumulated in infected papaya leaf at 7 months post germination.
Gene Name (Carica papaya)1	TAIR Accesion (Arabidopsis)2	Carica papaya Phytozome accesion1	Description
Down-accumulated proteins
evm.TU.supercontig_1007.1	N/A	16404753	PTHR31096:SF14 - ACT DOMAIN-CONTAINING PROTEIN
evm.TU.supercontig_11.172	N/A	16405665	K01601 - ribulose-bisphosphate carboxylase large chain (rbcL)
evm.TU.supercontig_12.98	AT4G26530	16406942	PTHR11627:SF19 - FRUCTOSE-BISPHOSPHATE ALDOLASE-RELATED
evm.TU.supercontig_26.50	N/A	16415292	PTHR11588:SF135 - TUBULIN BETA-1 CHAIN
evm.TU.supercontig_350.6	AT1G14150	16418225	PTHR33399:SF5 - PSBQ-LIKE PROTEIN 1, CHLOROPLASTIC
evm.TU.supercontig_51.78	AT1G08550	16421897	1.10.99.3 - Transferred entry: 1.23.5.1
evm.TU.supercontig_75.27	AT3G47650	16425864	N/A
evm.TU.supercontig_8.317	AT1G17860	16426616	PF00197 - Trypsin and protease inhibitor (Kunitz_legume)
evm.TU.supercontig_94.49	AT5G61070	16428787	K11407 - histone deacetylase 6 (HDAC6)
evm.TU.contig_36670	N/A	16430895	K18698 - beta-lactamase class A TEM (blaTEM)
Up-accumulated proteins
evm.TU.supercontig_19.232	AT1G74270	16411975	K02917 - large subunit ribosomal protein L35Ae (RP-L35Ae, RPL35A)
evm.TU.supercontig_70.83	AT1G12840	16425372	K02148 - V-type H+-transporting ATPase subunit C (ATPeV1C, ATP6C)
evm.TU.supercontig_90.50	AT1G66200	16428415	K12493 - ADP-ribosylation factor GTPase-activating protein 2/3 (ARFGAP2_3)
evm.TU.supercontig_298.1	N/A	16416361	K01915 - glutamine synthetase (glnA, GLUL)
evm.TU.supercontig_36.68	AT5G42740	16418455	5.3.1.9 - Glucose-6-phosphate isomerase / Phosphosaccharomutase
evm.TU.supercontig_175.24	AT5G41950	16411051	PTHR23083:SF364 - UDP-N-ACETYLGLUCOSAMINE--PEPTIDE N-ACETYLGLUCOSAMINYLTRANSFERASE 110 KDA SUBUNIT
evm.TU.supercontig_94.58	AT5G61030	16428797	K12741 - heterogeneous nuclear ribonucleoprotein A1/A3 (HNRNPA1_3)
evm.TU.supercontig_76.28	AT3G50440	16425995	PTHR10992:SF56 - METHYLESTERASE 4-RELATED
evm.TU.supercontig_249.6	AT1G27450	16414684	PTHR11776:SF8 - ADENINE PHOSPHORIBOSYLTRANSFERASE 1, CHLOROPLASTIC
evm.TU.supercontig_99.61	AT5G43280	16429306	K12663 - delta(3,5)-Delta(2,4)-dienoyl-CoA isomerase (ECH1)
evm.TU.supercontig_30.147	AT5G05010	16416941	PTHR10121 - COATOMER SUBUNIT DELTA
evm.TU.supercontig_2.250	N/A	16412620	PF10674 - Protein of unknown function (DUF2488) (Ycf54)
evm.TU.supercontig_129.41	AT2G22780	16407544	PTHR11540:SF27 - MALATE DEHYDROGENASE, GLYOXYSOMAL-RELATED
evm.TU.supercontig_119.7	AT2G32080	16406589	PTHR12611 - PUR-TRANSCRIPTIONAL ACTIVATOR
evm.TU.supercontig_9.145	N/A	16428030	K11251 - histone H2A (H2A)
evm.TU.supercontig_1.410	AT3G55440	16404356	K01803 - triosephosphate isomerase (TIM) (TPI, tpiA)
evm.TU.supercontig_37.150	AT5G66140	16418604	K02731 - 20S proteasome subunit alpha 4 (PSMA7)
evm.TU.supercontig_84.117	AT1G08880	16427279	K11251 - histone H2A (H2A)
evm.TU.supercontig_51.24	AT3G04290	16421838	PTHR22835:SF160 - GDSL ESTERASE/LIPASE LTL1
evm.TU.supercontig_6.23	AT5G67500	16423409	PTHR11743:SF29 - MITOCHONDRIAL OUTER MEMBRANE PROTEIN PORIN 2-RELATED
evm.TU.supercontig_82.65	AT3G43190	16427103	PTHR12526:SF391 - SUCROSE SYNTHASE 1-RELATED
evm.TU.supercontig_28.141	AT1G54270	16415884	PTHR24031//PTHR24031:SF322 - RNA HELICASE // SUBFAMILY NOT NAMED
evm.TU.supercontig_64.119	AT1G21720	16424190	K02735 - 20S proteasome subunit beta 3 (PSMB3)
evm.TU.supercontig_75.47	AT1G29250	16425886	PF01918 - Alba (Alba)
evm.TU.supercontig_6.295	AT5G42190	16423481	K03094 - S-phase kinase-associated protein 1 (SKP1, CBF3D)
evm.TU.supercontig_3.176	AT4G27585	16416453	PTHR10264:SF27 - STOMATIN-LIKE PROTEIN 2, MITOCHONDRIAL
evm.TU.supercontig_3.135	AT5G24400	16416408	PTHR11054//PTHR11054:SF3 - 6-PHOSPHOGLUCONOLACTONASE // SUBFAMILY NOT NAMED
evm.TU.supercontig_4.193	AT5G51820	16419278	5.4.2.5 - Phosphoglucomutase (glucose-cofactor) / Glucose-1-phosphate phosphotransferase
evm.TU.supercontig_20.39	AT5G09590	16413063	K03283//K04043 - heat shock 70kDa protein 1/8 (HSPA1_8) // molecular chaperone DnaK (dnaK)
evm.TU.supercontig_18.230	N/A	16411383	PTHR24031//PTHR24031:SF254 - RNA HELICASE // SUBFAMILY NOT NAMED
evm.TU.supercontig_165.46	N/A	16410388	PF00076 - RNA recognition motif. (a.k.a. RRM, RBD, or RNP domain) (RRM_1)
evm.TU.supercontig_3.462	AT2G29500	16416771	K13993 - HSP20 family protein (HSP20)
evm.TU.supercontig_157.3	AT4G14210	16409816	1.3.5.5 - 15-cis-phytoene desaturase / Plant-type phytoene desaturase
evm.TU.supercontig_2587.1	N/A	16415012	PTHR21495:SF77 - DIRIGENT PROTEIN 19
evm.TU.supercontig_81.17	AT4G31200	16426929	PTHR12323 - SR-RELATED CTD ASSOCIATED FACTOR 6
evm.TU.supercontig_754.2	N/A	16425955	PF00069//PF08263 - Protein kinase domain (Pkinase) // Leucine rich repeat N-terminal domain (LRRNT_2)
evm.TU.supercontig_106.1	AT5G43010	16405150	K03064 - 26S proteasome regulatory subunit T4 (PSMC6, RPT4)
evm.TU.supercontig_193.5	AT1G01100	16412227	K02942 - large subunit ribosomal protein LP1 (RP-LP1, RPLP1)
evm.TU.supercontig_20.227	AT2G22250	16413034	2.6.1.78 - Aspartate--prephenate aminotransferase / Prephenate transaminase
evm.TU.supercontig_83.14	AT3G59870	16427150	PF07468 - Agglutinin domain (Agglutinin)
evm.TU.supercontig_151.6	N/A	16409578	N/A
evm.TU.supercontig_193.13	AT1G01090	16412214	PTHR11516:SF25 - PYRUVATE DEHYDROGENASE E1 COMPONENT SUBUNIT ALPHA-3, CHLOROPLASTIC
evm.TU.supercontig_85.33	AT2G42520	16427467	K11594 - ATP-dependent RNA helicase DDX3X (DDX3X, bel)
evm.TU.supercontig_95.58	AT5G57490	16428900	PTHR11743:SF27 - MITOCHONDRIAL OUTER MEMBRANE PROTEIN PORIN 4
evm.TU.supercontig_19.222	AT4G18440	16411964	4.3.2.2 - Adenylosuccinate lyase / Succino AMP-lyase
evm.TU.supercontig_38.67	AT5G13420	16418905	K00616 - transaldolase (E2.2.1.2, talA, talB)
evm.TU.supercontig_29.25	AT1G63000	16416231	1.1.1.133 - dTDP-4-dehydrorhamnose reductase / dTDP-6-deoxy-L-mannose dehydrogenase
evm.TU.supercontig_20.109	AT4G38510	16412903	K02147 - V-type H+-transporting ATPase subunit B (ATPeV1B, ATP6B)
evm.TU.supercontig_65.97	AT5G08690	16424511	K02133 - F-type H+-transporting ATPase subunit beta (ATPeF1B, ATP5B, ATP2)
evm.TU.supercontig_165.27	AT2G20450	16410367	K02875 - large subunit ribosomal protein L14e (RP-L14e, RPL14)
evm.TU.supercontig_28.23	AT2G05830	16415916	5.3.1.23 - S-methyl-5-thioribose-1-phosphate isomerase / S-methyl-5-thio-D-ribose-1-phosphate aldose-ketose-isomerase
evm.TU.supercontig_8.10	AT3G25530	16426375	1.1.1.26 - Glyoxylate reductase / NADH-dependent glyoxylate reductase
evm.TU.supercontig_37.142	AT4G25500	16418595	K12893 - splicing factor, arginine/serine-rich 4/5/6 (SFRS4_5_6)
evm.TU.supercontig_846.2	N/A	16427399	1.1.1.35//4.2.1.17//5.1.2.3//5.3.3.8 - 3-hydroxyacyl-CoA dehydrogenase / Beta-keto-reductase // Enoyl-CoA hydratase / Unsaturated acyl-CoA hydratase // 3-hydroxybutyryl-CoA epimerase // Dodecenoyl-CoA isomerase / Dodecenoyl-CoA Delta-isomerase
evm.TU.supercontig_106.91	AT4G34230	16405261	1.1.1.183//1.1.1.195 - Geraniol dehydrogenase (NADP(+)) // Cinnamyl-alcohol dehydrogenase / CAD
evm.TU.supercontig_25.59	AT1G55150	16414854	PTHR24031:SF219 - ATP-DEPENDENT RNA HELICASE DDX5-RELATED
evm.TU.supercontig_43.145	AT1G64980	16419957	N/A
evm.TU.supercontig_71.35	AT1G74040	16425443	2.3.3.13 - 2-isopropylmalate synthase / Isopropylmalate synthetase
evm.TU.contig_26337.2	N/A	16429423	PF01535//PF13041//PF14432 - PPR repeat (PPR) // PPR repeat family (PPR_2) // DYW family of nucleic acid deaminases (DYW_deaminase)
evm.TU.supercontig_47.59	AT5G22780	16420664	K11824 - AP-2 complex subunit alpha (AP2A)
evm.TU.supercontig_53.41	AT1G07920	16422265	K03231 - elongation factor 1-alpha (EEF1A)
evm.TU.supercontig_3.323	AT4G25200	16416617	PTHR11527:SF95 - 23.5 KDA HEAT SHOCK PROTEIN, MITOCHONDRIAL-RELATED
evm.TU.supercontig_9.120	AT4G02930	16428003	PTHR23115//PTHR23115:SF155 - TRANSLATION FACTOR // SUBFAMILY NOT NAMED
evm.TU.supercontig_223.9	N/A	16414029	2.4.2.10 - Orotate phosphoribosyltransferase / Orotidylic acid phosphorylase
evm.TU.supercontig_33.158	AT3G12390	16417606	K03626 - nascent polypeptide-associated complex subunit alpha (EGD2, NACA)
evm.TU.supercontig_53.166	AT5G04430	16422232	K14944 - RNA-binding protein Nova (NOVA)
evm.TU.supercontig_72.33	AT4G39330	16425533	PTHR11695//PTHR11695:SF567 - ALCOHOL DEHYDROGENASE RELATED // SUBFAMILY NOT NAMED
evm.TU.supercontig_18.158	AT2G45600	16411302	PTHR23024:SF113 - CARBOXYLESTERASE 8-RELATED
evm.TU.supercontig_139.36	AT5G63890	16408534	1.1.1.23 - Histidinol dehydrogenase
evm.TU.supercontig_166.32	AT1G30510	16410436	1.18.1.2 - Ferredoxin--NADP(+) reductase
evm.TU.supercontig_2.273	AT5G58290	16412645	K03063 - 26S proteasome regulatory subunit T3 (PSMC4, RPT3)
evm.TU.supercontig_586.1	AT1G79870	16423092	K18606 - hydroxyphenylpyruvate reductase (HPPR)
evm.TU.supercontig_30.43	AT4G26870	16416992	K00600 - glycine hydroxymethyltransferase (glyA, SHMT)
evm.TU.supercontig_37.195	N/A	16418653	PTHR22594:SF33 - ASPARTATE--TRNA LIGASE, CYTOPLASMIC
evm.TU.supercontig_50.84	AT2G42910	16421709	2.7.6.1 - Ribose-phosphate diphosphokinase / Ribose-phosphate pyrophosphokinase
evm.TU.supercontig_114.25	AT5G02960	16406115	K02973 - small subunit ribosomal protein S23e (RP-S23e, RPS23)
evm.TU.supercontig_37.201	AT4G34840	16418661	3.2.2.16 - Methylthioadenosine nucleosidase / MTA nucleosidase
evm.TU.supercontig_151.7	AT2G43950	16409579	PTHR35484:SF2 - OUTER ENVELOPE PORE PROTEIN 37, CHLOROPLASTIC
evm.TU.supercontig_6.278	N/A	16423462	KOG0176//KOG0181 - 20S proteasome, regulatory subunit alpha type PSMA5/PUP2 // 20S proteasome, regulatory subunit alpha type PSMA2/PRE8
evm.TU.supercontig_285.5	AT1G30630	16416071	K17268 - coatomer protein complex, subunit epsilon (COPE)
evm.TU.supercontig_161.10	AT3G03780	16410178	2.1.1.14 - 5-methyltetrahydropteroyltriglutamate--homocysteine S-methyltransferase / Tetrahydropteroylglutamate-homocysteine transmethylase
evm.TU.supercontig_43.74	AT1G27310	16420035	PTHR12612 - NUCLEAR TRANSPORT FACTOR 2
evm.TU.supercontig_163.7	AT3G11270	16410318	K03038 - 26S proteasome regulatory subunit N8 (PSMD7, RPN8)
evm.TU.supercontig_282.5	N/A	16416032	PTHR11278 - 40S RIBOSOMAL PROTEIN S7
evm.TU.supercontig_19.207	AT3G09200	16411947	K02941 - large subunit ribosomal protein LP0 (RP-LP0, RPLP0)
evm.TU.supercontig_44.141	N/A	16420148	PTHR11817:SF14 - PLASTIDIAL PYRUVATE KINASE 1, CHLOROPLASTIC
evm.TU.supercontig_755.2	AT4G37910	16425960	K04043 - molecular chaperone DnaK (dnaK)
evm.TU.supercontig_50.116	AT2G30860	16421573	1.11.1.9//2.5.1.18 - Glutathione peroxidase // Glutathione transferase / S-(hydroxyalkyl)glutathione lyase
evm.TU.supercontig_36.140	AT1G34760	16418327	PTHR18860:SF12 - 14-3-3-LIKE PROTEIN GF14 IOTA
evm.TU.supercontig_454.1	AT2G39770	16420360	2.7.7.22 - Mannose-1-phosphate guanylyltransferase (GDP) / GDP-mannose pyrophosphorylase
evm.TU.supercontig_26.14	AT1G76450	16415072	PTHR31407:SF17 - PSBP DOMAIN-CONTAINING PROTEIN 3, CHLOROPLASTIC
evm.TU.supercontig_6.311	AT4G35830	16423500	PTHR11670:SF40 - ACONITATE HYDRATASE 1
evm.TU.supercontig_3.340	AT3G21760	16416636	PTHR10502//PTHR10502:SF120 - ANNEXIN // SUBFAMILY NOT NAMED
evm.TU.supercontig_8.229	N/A	16426518	PTHR11926:SF242 - UDP-GLYCOSYLTRANSFERASE 71B2-RELATED
evm.TU.supercontig_33.166	N/A	16417615	PTHR11732:SF223 - ALDO-KETO REDUCTASE FAMILY 4 MEMBER C10
evm.TU.supercontig_7.190	N/A	16425098	PTHR12000:SF15 - VACUOLAR-PROCESSING ENZYME ALPHA-ISOZYME-RELATED
evm.TU.supercontig_16.38	AT3G23600	16410071	PTHR17630:SF48 - DIENELACTONE HYDROLASE-LIKE PROTEIN
evm.TU.supercontig_44.132	AT3G22890	16420138	K13811 - 3'-phosphoadenosine 5'-phosphosulfate synthase (PAPSS)
evm.TU.supercontig_23.113	AT3G24503	16414159	K12355 - coniferyl-aldehyde dehydrogenase (REF1)
evm.TU.supercontig_95.15	AT4G30020	16428853	PTHR10795:SF431 - SUBTILISIN SERINE PROTEASE-RELATED
evm.TU.supercontig_2.167	N/A	16412527	K11096 - small nuclear ribonucleoprotein D2 (SNRPD2, SMD2)
evm.TU.supercontig_99.65	N/A	16429310	PTHR11624:SF56 - PYRUVATE DEHYDROGENASE E1 COMPONENT SUBUNIT BETA, MITOCHONDRIAL
evm.TU.supercontig_77.56	N/A	16426114	N/A
evm.TU.supercontig_56.31	AT3G53900	16422738	K00761 - uracil phosphoribosyltransferase (upp, UPRT)
evm.TU.supercontig_125.35	AT5G47870	16407265	N/A
evm.TU.supercontig_2.32	N/A	16412697	PTHR13516//PTHR13516:SF6 - RIBONUCLEASE P SUBUNIT P25 // SUBFAMILY NOT NAMED
evm.TU.supercontig_1.26	AT5G60790	16404188	K06185 - ATP-binding cassette, subfamily F, member 2 (ABCF2)
evm.TU.contig_24415.6	AT5G23540	16429356	K03030 - 26S proteasome regulatory subunit N11 (PSMD14, RPN11, POH1)
evm.TU.supercontig_21.81	AT1G33680	16413596	PTHR10288:SF145 - P-ELEMENT SOMATIC INHIBITOR, ISOFORM C
evm.TU.supercontig_3.440	AT3G18060	16416747	PTHR19856 - WD-REPEATCONTAINING PROTEIN WDR1
evm.TU.supercontig_130.25	AT5G40770	16407928	K17080 - prohibitin 1 (PHB1)
evm.TU.supercontig_1007.4	AT2G02740	16404756	PTHR31745:SF2 - SINGLE-STRANDED DNA-BINDING PROTEIN WHY1, CHLOROPLASTIC-RELATED
evm.TU.contig_39921	N/A	16431407	PTHR10430 - PEROXIREDOXIN
evm.TU.supercontig_98.38	N/A	16429196	K14977 - (S)-ureidoglycine aminohydrolase (ylbA, UGHY)
evm.TU.supercontig_29.113	AT4G22670	16416137	K09560 - suppressor of tumorigenicity protein 13 (ST13)
evm.TU.supercontig_57.76	AT1G01050	16422901	PTHR10286:SF10 - F11O4.12
evm.TU.supercontig_0.123	AT5G08300	16403829	K01899 - succinyl-CoA synthetase alpha subunit (LSC1)
evm.TU.supercontig_72.39	AT5G09880	16425539	PTHR24012:SF361 - SPLICING FACTOR, CC1-LIKE
evm.TU.supercontig_190.23	AT5G02560	16412130	K11251 - histone H2A (H2A)
evm.TU.supercontig_85.68	AT2G42130	16427505	PF04755 - PAP_fibrillin (PAP_fibrillin)
evm.TU.supercontig_12.232	AT5G55280	16406784	K03531 - cell division protein FtsZ (ftsZ)
evm.TU.supercontig_5.103	AT2G36580	16421200	PTHR11817//PTHR11817:SF33 - PYRUVATE KINASE // SUBFAMILY NOT NAMED
evm.TU.supercontig_6.143	AT1G19580	16423313	KOG4042 - Dynactin subunit p27/WS-3, involved in transport of organelles along microtubules
evm.TU.supercontig_746.3	AT5G60980	16425809	PTHR10693//PTHR10693:SF24 - RAS GTPASE-ACTIVATING PROTEIN-BINDING PROTEIN // SUBFAMILY NOT NAMED
evm.TU.contig_38010	AT3G45220	16431114	K13963 - serpin B (SERPINB)
evm.TU.supercontig_22.47	AT4G09320	16413886	2.7.4.6 - Nucleoside-diphosphate kinase / Nucleoside diphosphokinase
evm.TU.contig_30829.2	N/A	16429896	K02730 - 20S proteasome subunit alpha 1 (PSMA6)
evm.TU.contig_40434	N/A	16431481	5.4.2.8 - Phosphomannomutase / Phosphomannose mutase
evm.TU.supercontig_999.3	AT3G18190	16429335	3.6.4.9 - Chaperonin ATPase / Chaperonin
evm.TU.supercontig_184.17	AT4G01370	16411641	PTHR24055:SF227 - MITOGEN-ACTIVATED PROTEIN KINASE 11-RELATED
evm.TU.supercontig_166.24	AT2G34470	16410427	K03189 - urease accessory protein (ureG)
evm.TU.supercontig_7.252	AT5G25770	16425167	PTHR17630:SF54 - ALPHA/BETA-HYDROLASES SUPERFAMILY PROTEIN
evm.TU.supercontig_23.137	AT3G24360	16414185	PTHR11941:SF47 - 3-HYDROXYISOBUTYRYL-COA HYDROLASE-LIKE PROTEIN 3, MITOCHONDRIAL-RELATED
evm.TU.supercontig_2.232	AT1G23190	16412600	PTHR22573:SF47 - PHOSPHOGLUCOMUTASE, CYTOPLASMIC 1-RELATED
evm.TU.supercontig_62.152	AT4G39280	16423953	PTHR11538:SF40 - PHENYLALANINE--TRNA LIGASE ALPHA SUBUNIT
evm.TU.supercontig_14.161	N/A	16408660	K00012 - UDPglucose 6-dehydrogenase (UGDH, ugd)
evm.TU.supercontig_1127.2	AT1G51110	16406013	PF04755 - PAP_fibrillin (PAP_fibrillin)
evm.TU.supercontig_130.13	AT5G40810	16407915	K00413 - ubiquinol-cytochrome c reductase cytochrome c1 subunit (CYC1, CYT1, petC)
evm.TU.supercontig_29.127	AT1G12230	16416152	PTHR10683:SF10 - TRANSALDOLASE-LIKE PROTEIN
evm.TU.supercontig_454.3	AT3G55610	16420362	1.2.1.41 - Glutamate-5-semialdehyde dehydrogenase / Glutamyl-gamma-semialdehyde dehydrogenase
evm.TU.supercontig_17.146	AT5G27640	16410640	K03253 - translation initiation factor 3 subunit B (EIF3B)
evm.TU.supercontig_309.6	N/A	16417130	PTHR18860:SF27 - 14-3-3-LIKE PROTEIN GF14 LAMBDA
evm.TU.supercontig_1.151	AT1G13690	16404068	K09564 - peptidyl-prolyl isomerase E (cyclophilin E) (PPIE)
evm.TU.supercontig_85.64	AT3G51160	16427501	PTHR11937//PTHR11937:SF210 - ACTIN // SUBFAMILY NOT NAMED
evm.TU.supercontig_6.230	N/A	16423410	4.2.1.47 - GDP-mannose 4,6-dehydratase / Guanosine diphosphomannose oxidoreductase
evm.TU.supercontig_87.76	AT2G05710	16427747	K01681 - aconitate hydratase (ACO, acnA)
1Phytozome gene identification number.
2TAIR gene identification number.

## Sheet: Table S9
Supplemental Table S9. Arabidopsis orthologs obtained from proteins differentially accumulated in infected papaya leaf (at 4 months post germination) used to retrieve the protein-protein interaction network of CP2 and CP4-interacting proteins.
This study						Soares et al., 2016
String Identifier (Input)	String Identifier (Retrieved)	Acumulation level/Characteristic	Network Display name	TAIR accesion	String description	Phytozome accesion1	Description2	Confidence score3	Anova (p)4	FC5
3702.ATCG00580.1	3702.ATCG00580.1	Up	PSBE	ATCG00580	Photosystem II reaction center protein E; This b-type cytochrome is tightly associated with the reaction center of photosystem II (PSII). PSII is a light-driven water:plastoquinone oxidoreductase that uses light energy to abstract electrons from H(2)O, generating O(2) and a proton gradient subsequently used for ATP formation. It consists of a core antenna complex that captures photons, and an ele…	16432002	photosystem II protein V (chloroplast) [Carica papaya]	57.98	0.00504317	1.00689
3702.AT5G60640.1	3702.AT5G60640.1	Down	PDIL1-4	AT5G60640	PDI-like 1-4; Encodes a protein disulfide isomerase-like (PDIL) protein, a member of a multigene family within the thioredoxin (TRX) superfamily. Unlike several other PDI family members, transcript levels for this gene are not up-regulated in response to three different chemical inducers of ER stress (dithiothreitol, beta-mercaptoethanol, and tunicamycin). However, the level of transcripts for th…	16413762	PDI-like 1-4	121.19	0.0447045	-1.03866
3702.AT5G52520.1	3702.AT5G52520.1	Up	OVA6	AT5G52520	Class II aaRS and biotin synthetases superfamily protein; Catalyzes the attachment of proline to tRNA(Pro) in a two-step reaction: proline is first activated by ATP to form Pro- AMP and then transferred to the acceptor end of tRNA(Pro); Belongs to the class-II aminoacyl-tRNA synthetase family.	16405405	Class II aaRS and biotin synthetases superfamily protein	59.12	0.0374643	0.659253
3702.AT5G24490.1	3702.AT5G24490.1	Up	PSRP1	AT5G24490	30S ribosomal protein, putative; Its function is described as structural constituent of ribosome, binding; Involved in translation, primary metabolic process; Located in ribosome, chloroplast; Expressed in 22 plant structures; Expressed during 13 growth stages; Contains the following InterPro domains: Ribosomal protein S30Ae/sigma 54 modulation protein (InterPro:IPR003489); Has 30201 Blast hits t…	16416428	30S ribosomal protein, putative	181.02	0.0120718	1.27317
3702.AT5G23860.1	3702.AT5G23860.1	Down	TUB8	AT5G23860	Tubulin beta 8; Tubulin is the major constituent of microtubules. It binds two moles of GTP, one at an exchangeable site on the beta chain and one at a non-exchangeable site on the alpha chain; Belongs to the tubulin family.	16405998	tubulin beta 8	956.15	0.00509542	-1.61991
3702.AT5G16070.1	3702.AT5G16070.1	Down	TCP-1	AT5G16070	TCP-1/cpn60 chaperonin family protein; Molecular chaperone; assists the folding of proteins upon ATP hydrolysis. Known to play a role, in vitro, in the folding of actin and tubulin.	16411185	TCP-1/cpn60 chaperonin family protein	174.62	0.0413349	-2.22918
3702.AT5G10230.1	3702.AT5G10230.1	Down	ANNAT7	AT5G10230	Annexin 7; Encodes a calcium-binding protein annexin (AnnAt7).	16413698	annexin 2	256.94	0.00202119	-0.668316
3702.AT5G07340.2	3702.AT5G07340.2	Down	AT5G07340	AT5G07340	Calreticulin family protein; Calcium-binding protein that interacts with newly synthesized glycoproteins in the endoplasmic reticulum. It may act in assisting protein assembly and/or in the retention within the ER of unassembled protein subunits. It seems to play a major role in the quality control apparatus of the ER by the retention of incorrectly folded proteins (By similarity).	16407705	calnexin 1	281.89	0.014611	-0.620364
3702.AT4G34490.1	3702.AT4G34490.1	Up	CAP1	AT4G34490	Cyclase associated protein 1; Actin monomer binding protein that accelerates the exchange of ADP for ATP. Regulates the pool of unpolymerized ATP- actin. Key intermediate between actin-depolymerizing factor (ADF)- mediated disassembly and the profilin-based nucleation and elongation machinery; Belongs to the CAP family.	16423944	cyclase associated protein 1	43.57	0.0243779	0.983076
3702.AT4G29720.1	3702.AT4G29720.1	Up	PAO5	AT4G29720	Polyamine oxidase 5; Flavoenzyme that catalyzes the oxidation of the secondary amino group of polyamines.	16423870	polyamine oxidase 5	18.44	0.0262505	0.790995
3702.AT4G29040.1	3702.AT4G29040.1	Down	RPT2a	AT4G29040	Regulatory particle AAA-ATPase 2A; The 26S protease is involved in the ATP-dependent degradation of ubiquitinated proteins. The regulatory (or ATPase) complex confers ATP dependency and substrate specificity to the 26S complex. Is required for the maintenance of postembryonic root and shoot meristems. Has a specific role in the regulation of organs size.	16428909	regulatory particle AAA-ATPase 2A	191.73	0.0367219	-1.35608
3702.AT4G25630.1	3702.AT4G25630.1	Down	FIB2	AT4G25630	Fibrillarin 2; Component of the Mediator complex, a coactivator involved in the regulated transcription of nearly all RNA polymerase II-dependent genes. Mediator functions as a bridge to convey information from gene-specific regulatory proteins to the basal RNA polymerase II transcription machinery. The Mediator complex, having a compact conformation in its free form, is recruited to promoters by…	16405397	fibrillarin 2	32.67	0.0238584	-0.631859
3702.AT4G21150.1	3702.AT4G21150.1	Down	HAP6	AT4G21150	Ribophorin II (RPN2) family protein; Essential subunit of the N-oligosaccharyl transferase (OST) complex which catalyzes the transfer of a high mannose oligosaccharide from a lipid-linked oligosaccharide donor to an asparagine residue within an Asn-X-Ser/Thr consensus motif in nascent polypeptide chains.	16413069	ribophorin II (RPN2) family protein	65.96	0.0290166	-1.16299						vlookup
3702.AT4G19420.1	3702.AT4G19420.1	CP2 and CP4-interacting proteins	AT4G19420	AT4G19420	Pectinacetylesterase family protein; Hydrolyzes acetyl esters in homogalacturonan regions of pectin. In type I primary cell wall, galacturonic acid residues of pectin can be acetylated at the O-2 and O-3 positions. Decreasing the degree of acetylation of pectin gels in vitro alters their physical properties; Belongs to the pectinacetylesterase family.	N/A	N/A	N/A	N/A	N/A
3702.AT4G12800.1	3702.AT4G12800.1	Up	PSAL	AT4G12800	Encodes subunit L of photosystem I reaction center; Belongs to the PsaL family.	16426635	photosystem I subunit l	43.58	0.0360495	1.00348
3702.AT4G00100.1	3702.AT4G00100.1	Down	RPS13A	AT4G00100	Encodes a cytoplasmic ribosomal protein S13 homologue involved in early leaf development; Belongs to the universal ribosomal protein uS15 family.	16416571	ribosomal protein S13A	84.32	0.00143795	-1.06595
3702.AT3G57290.1	3702.AT3G57290.1	Down	EIF3E	AT3G57290	Eukaryotic translation initiation factor 3E; Component of the eukaryotic translation initiation factor 3 (eIF-3) complex, which is involved in protein synthesis of a specialized repertoire of mRNAs and, together with other initiation factors, stimulates binding of mRNA and methionyl-tRNAi to the 40S ribosome. The eIF-3 complex specifically targets and initiates translation of a subset of mRNAs in…	16411576	eukaryotic translation initiation factor 3E	47.97	0.00484572	-2.0519
3702.AT3G54210.1	3702.AT3G54210.1	CP2 and CP4-interacting proteins	RPL17	AT3G54210	Ribosomal protein L17 family protein; This protein binds directly to 23S ribosomal RNA.	N/A	N/A	N/A	N/A	N/A
3702.AT3G54050.1	3702.AT3G54050.1	Up	HCEF1	AT3G54050	High cyclic electron flow 1; Catalyzes the irreversible reaction from fructose-1,6- bisphosphate to fructose-6-phosphate and inorganic phosphate, to regenerate the primary CO(2) acceptor molecule, ribulose-1,5- bisphosphate (Probable). Involved in the regulation of photosynthetic electron flow and sucrose synthesis. Its activity is critical for normal plant development and important for the regul…	16422798	high cyclic electron flow 1	369.94	0.0402169	0.922631
3702.AT3G47070.1	3702.AT3G47070.1	Up	AT3G47070	AT3G47070	Uncharacterized protein F13I12.120; Located in thylakoid, chloroplast thylakoid membrane, chloroplast, chloroplast envelope; Expressed in 22 plant structures; Expressed during 13 growth stages; Contains the following InterPro domains: Thylakoid soluble phosphoprotein TSP9 (InterPro:IPR021584); Has 37 Blast hits to 37 proteins in 10 species: Archae - 0; Bacteria - 0; Metazoa - 0; Fungi - 0; Plants…	16405950	None	90.05	0.0272211	1.46409
3702.AT3G45220.1	3702.AT3G45220.1	Down	AT3G45220	AT3G45220	Serine protease inhibitor (SERPIN) family protein; Probable serine protease inhibitor.	16431114	Serine protease inhibitor (SERPIN) family protein	65.7	0.0365708	-0.748059
3702.AT3G44890.1	3702.AT3G44890.1	Up	RPL9	AT3G44890	Plastid ribosomal protein CL9	16420610	ribosomal protein L9	81.53	0.00548497	0.65033
3702.AT3G21350.2	3702.AT3G21350.2	CP2 and CP4-interacting proteins	MED6	AT3G21350	RNA polymerase transcriptional regulation mediator-related; Component of the Mediator complex, a coactivator involved in the regulated transcription of nearly all RNA polymerase II-dependent genes. Mediator functions as a bridge to convey information from gene-specific regulatory proteins to the basal RNA polymerase II transcription machinery. The Mediator complex, having a compact conformation i…	N/A	N/A	N/A	N/A	N/A
3702.AT3G15520.1	3702.AT3G15520.1	Up	AT3G15520	AT3G15520	Cyclophilin-like peptidyl-prolyl cis-trans isomerase family protein; PPIases accelerate the folding of proteins. It catalyzes the cis-trans isomerization of proline imidic peptide bonds in oligopeptides (By similarity).	16426826	Cyclophilin-like peptidyl-prolyl cis-trans isomerase family protein	54.19	0.0231781	0.649869
3702.AT3G05530.1	3702.AT3G05530.1	Down	RPT5A	AT3G05530	Encodes RPT5a (Regulatory Particle 5a), one of the six AAA-ATPases of the proteasome regulatory particle. Essential for gametophyte development. In Arabidopsis, the RPT5 subunit is encoded by two highly homologous genes, RPT5a and RPT5b. RPT5a and RPT5b show accession-dependent functional redundancy. In Wassilewskija (Ws) accession: mutant alleles of RPT5a displayed 50% pollen lethality, indicati…	16417516	regulatory particle triple-A ATPase 5A	86.12	0.019389	-1.40383
3702.AT3G05060.1	3702.AT3G05060.1	Down	NOP56-like	AT3G05060	NOP56-like pre RNA processing ribonucleoprotein; SAR DNA-binding protein, putative, strong similarity to SAR DNA-binding protein-1 (Pisum sativum) GI:3132696; contains Pfam profile PF01798: Putative snoRNA binding domain; encodes NOP58-like protein	16429609	NOP56-like pre RNA processing ribonucleoprotein	116.83	0.00670463	-2.26275
3702.AT3G01500.2	3702.AT3G01500.2	Up	CA1	AT3G01500	Carbonic anhydrase 1; Reversible hydration of carbon dioxide. Required for photosynthesis in cotyledons. Binds salicylic acid. Together with BCA4, involved in the CO(2) signaling pathway which controls gas- exchange between plants and the atmosphere by modulating stomatal development and movements. Promotes water use efficiency.	16413741	carbonic anhydrase 1	880.96	0.0472194	1.09483
3702.AT3G01440.1	3702.AT3G01440.1	Up	PnsL3	AT3G01440	PsbQ-like 1; NDH shuttles electrons from NAD(P)H:plastoquinone, via FMN and iron-sulfur (Fe-S) centers, to quinones in the photosynthetic chain and possibly in a chloroplast respiratory chain. The immediate electron acceptor for the enzyme in this species is believed to be plastoquinone. Couples the redox reaction to proton translocation, and thus conserves the redox energy in a proton gradient (…	16429120	PsbQ-like 1	42.69	0.0103066	1.10906
3702.AT2G42520.1	3702.AT2G42520.1	Down	AT2G42520	AT2G42520	P-loop containing nucleoside triphosphate hydrolases superfamily protein; Its function is described as helicase activity, nucleic acid binding, ATP binding, ATP-dependent helicase activity; Located in peroxisome; Expressed in 24 plant structures; Expressed during 15 growth stages; Contains the following InterPro domains: RNA helicase, DEAD-box type, Q motif (InterPro:IPR014014), DNA/RNA helicase,…	16427467	P-loop containing nucleoside triphosphate hydrolases superfamily protein	205.33	0.00892092	-1.05665
3702.AT2G41680.1	3702.AT2G41680.1	Up	NTRC	AT2G41680	NADPH-dependent thioredoxin reductase C; Thioredoxin reductase (TR) that exhibits both TR and thioredoxin (Trx) activities. Contains a C-terminal functional Trx domain. Functions as an electron donor for plastidial 2-Cys peroxiredoxins and participates in a NADPH-dependent hydrogen peroxide scavenging system in chloroplasts in the dark. Required for chlorophyll biosynthesis and biogenesis of the …	16429027	NADPH-dependent thioredoxin reductase C	76.97	0.0219146	0.912253
3702.AT2G40100.1	3702.AT2G40100.1	Up	LHCB4.3	AT2G40100	Light harvesting complex photosystem II; The light-harvesting complex (LHC) functions as a light receptor, it captures and delivers excitation energy to photosystems with which it is closely associated.	16411922	light harvesting complex photosystem II	226.24	0.0429182	1.48432
3702.AT2G39730.1	3702.AT2G39730.1	Up	RCA	AT2G39730	Rubisco activase; Activation of RuBisCO (ribulose-1,5-bisphosphate carboxylase/oxygenase; EC 4.1.1.39) involves the ATP-dependent carboxylation of the epsilon-amino group of lysine leading to a carbamate structure.	16426854	rubisco activase	2131.37	0.0380441	0.713402
3702.AT2G26080.1	3702.AT2G26080.1	Up	GLDP2	AT2G26080	Glycine decarboxylase P-protein 2; The glycine decarboxylase (GDC) or glycine cleavage system catalyzes the degradation of glycine. The P protein binds the alpha-amino group of glycine through its pyridoxal phosphate cofactor; CO(2) is released and the remaining methylamine moiety is then transferred to the lipoamide cofactor of the H protein (By similarity).	16425084	glycine decarboxylase P-protein 1	1172.08	0.0394393	1.02517
3702.AT2G20270.2	3702.AT2G20270.2	CP2 and CP4-interacting proteins	AT2G20270	AT2G20270	Thioredoxin superfamily protein; Its function is described as electron carrier activity, arsenate reductase (glutaredoxin) activity, protein disulfide oxidoreductase activity; Involved in cell redox homeostasis; Expressed in 23 plant structures; Expressed during 13 growth stages; Contains the following InterPro domains: Thioredoxin fold (InterPro:IPR012335), Glutaredoxin (InterPro:IPR002109), Glu…	N/A	N/A	N/A	N/A	N/A
3702.AT1G79040.1	3702.AT1G79040.1	Up	PSBR	AT1G79040	Encodes for the 10 kDa PsbR subunit of photosystem II (PSII). This subunit appears to be involved in the stable assembly of PSII, particularly that of the oxygen-evolving complex subunit PsbP. Mutants defective in this gene have reduced amounts of subunits PsbP and PsbQ in PSII. In turn, assembly of PsbR is dependent on the presence of PsbJ.	16430998	photosystem II subunit R	165.42	0.0412484	1.23257
3702.AT1G70760.1	3702.AT1G70760.1	CP2 and CP4-interacting proteins	NdhL	AT1G70760	Inorganic carbon transport protein-related; NDH shuttles electrons from NAD(P)H:plastoquinone, via FMN and iron-sulfur (Fe-S) centers, to quinones in the photosynthetic chain and possibly in a chloroplast respiratory chain. The immediate electron acceptor for the enzyme in this species is believed to be plastoquinone. Couples the redox reaction to proton translocation, and thus conserves the redo…	N/A	N/A	N/A	N/A	N/A
3702.AT1G65480.1	3702.AT1G65480.1	CP2 and CP4-interacting proteins	FT	AT1G65480	PEBP (phosphatidylethanolamine-binding protein) family protein; Component of the mobile flower-promoting signal (floral stimulus or florigen). Promotes the transition from vegetative growth to flowering. Required for 'SEPALLATA3' (SEP3) and 'FRUITFULL' (FUL) accumulation in mature rosette leaves. Seems to acts in parallel with 'LEAFY' to induce flowering by regulating 'APETALA1'. Translated in le…	N/A	N/A	N/A	N/A	N/A
3702.AT1G64520.1	3702.AT1G64520.1	Down	RPN12a	AT1G64520	Regulatory particle non-ATPase 12A; Acts as a regulatory subunit of the 26S proteasome which is involved in the ATP-dependent degradation of ubiquitinated proteins. May help to control the degradation of one or more factors that repress cytokinin signaling. Plays an important role for balancing cell expansion with cell proliferation rates during shoot development.	16426335	regulatory particle non-ATPase 12A	54.65	0.0203902	-1.11114
3702.AT1G54780.1	3702.AT1G54780.1	Up	TLP18.3	AT1G54780	Encodes a thylakoid lumen protein regulating photosystem II repair cycle.	16420953	thylakoid lumen 18.3 kDa protein	265.04	0.0309999	0.748567
3702.AT1G53750.1	3702.AT1G53750.1	Down	RPT1A	AT1G53750	Regulatory particle triple-A 1A; The 26S proteasome is involved in the ATP-dependent degradation of ubiquitinated proteins. The regulatory (or ATPase) complex confers ATP dependency and substrate specificity to the 26S complex.	16414807	regulatory particle triple-A 1A	90.4	0.00280212	-0.682076
3702.AT1G49760.1	3702.AT1G49760.1	Down	PAB8	AT1G49760	poly(A) binding protein 8; Binds the poly(A) tail of mRNA. Appears to be an important mediator of the multiple roles of the poly(A) tail in mRNA biogenesis, stability and translation (By similarity). During infection with potyvirus TuMV, acts as a potential integral component of the viral replicase complex that could play an important role in the regulation of potyviral RNA-dependent RNA polymera…	16413146	poly(A) binding protein 2	139.48	0.00910569	-0.735585
3702.AT1G48030.2	3702.AT1G48030.2	Up	mtLPD1	AT1G48030	Mitochondrial lipoamide dehydrogenase 1; Lipoamide dehydrogenase is a component of the glycine decarboxylase (GDC) or glycine cleavage system as well as of the alpha-ketoacid dehydrogenase complexes. LPD1 is probably the protein most often associated with the glycine decarboxylase complex while LPD2 is probably incorporated into alpha-ketoacid dehydrogenase complexes.	16409157	lipoamide dehydrogenase 2	533.46	0.0108549	0.918725
3702.AT1G42970.1	3702.AT1G42970.1	Up	GAPB	AT1G42970	Encodes chloroplast localized glyceraldehyde-3-phosphate dehydrogenase that can use both NADH and NADPH to reduce 1,3-diphosphate glycerate. It forms A2B2 heterotetramers with GapA forms of the GADPH enzyme. These complexes are active in the light under reducing conditions, but show reduced NADPH-dependent activity in response to oxidized thioredoxins and increased NAD(H)/NADP(H) ratios due to th…	16415093	glyceraldehyde-3-phosphate dehydrogenase B subunit	818.14	0.0332788	1.04486
3702.AT1G37130.1	3702.AT1G37130.1	Up	NIA2	AT1G37130	Nitrate reductase 2; Identified as a mutant resistant to chlorate. Encodes nitrate reductase structural gene. Involved in nitrate assimilation. Has nitrate reductase activity. Up-regulated by the fungus P. indica. Binds transcription factor At2g35940.	16421050	nitrate reductase 2	49.95	0.013514	1.67147
3702.AT1G32470.1	3702.AT1G32470.1	Up	GDC-H1	AT1G32470	Single hybrid motif superfamily protein; The glycine decarboxylase (GDC) or glycine cleavage system catalyzes the degradation of glycine. The H protein shuttles the methylamine group of glycine from the P protein to the T protein (By similarity); Belongs to the GcvH family.	16428426	glycine decarboxylase complex H	179.38	0.013552	0.694234
3702.AT1G18210.1	3702.AT1G18210.1	Down	AT1G18210	AT1G18210	Calcium-binding EF-hand family protein; Potential calcium sensor.	16416709	Calcium-binding EF-hand family protein	80.77	0.0291264	-1.01467
3702.AT1G14150.1	3702.AT1G14150.1	Up	PnsL2	AT1G14150	PsbQ-like 2; NDH shuttles electrons from NAD(P)H:plastoquinone, via FMN and iron-sulfur (Fe-S) centers, to quinones in the photosynthetic chain and possibly in a chloroplast respiratory chain. The immediate electron acceptor for the enzyme in this species is believed to be plastoquinone. Couples the redox reaction to proton translocation, and thus conserves the redox energy in a proton gradient (…	16418225	PsbQ-like 2	31.23	0.0497767	1.01034
3702.AT1G12900.1	3702.AT1G12900.1	Up	GAPA-2	AT1G12900	Glyceraldehyde 3-phosphate dehydrogenase A subunit 2; Involved in the photosynthetic reductive pentose phosphate pathway (Calvin-Benson cycle). Catalyzes the reduction of 1,3-diphosphoglycerate by NADPH (By similarity).	16425317	glyceraldehyde 3-phosphate dehydrogenase A subunit	852.26	0.0343024	0.878389
3702.AT1G09750.1	3702.AT1G09750.1	Down	AT1G09750	AT1G09750	Eukaryotic aspartyl protease family protein; Its function is described as aspartic-type endopeptidase activity; Involved in proteolysis; Located in apoplast, cell wall, plant-type cell wall; Expressed in 22 plant structures; Expressed during 14 growth stages; Contains the following InterPro domains: Peptidase aspartic (InterPro:IPR021109), Peptidase aspartic, catalytic (InterPro:IPR009007), Pepti…	16430034	Eukaryotic aspartyl protease family protein	376.91	0.0273628	-1.77015
3702.AT1G08630.1	3702.AT1G08630.1	Down	THA1	AT1G08630	Encodes a threonine aldolase, involved in threonine degradation to glycine. Primarily expressed in seeds and seedlings.	16429726	threonine aldolase 1	43.42	0.0171212	-0.654009
3702.AT1G08380.1	3702.AT1G08380.1	Up	PSAO	AT1G08380	Photosystem I subunit O; Involved in the balancing of excitation energy between the two photosystems I (PSI) and II (PSII); Belongs to the PSAO family.	16412285	photosystem I subunit O	62.54	0.00313143	1.1443
3702.AT1G02410.1	N/A	CP2 and CP4-interacting proteins	AT1G02410	AT1G02410	Cytochrome c oxidase assembly protein CtaG / Cox11 family; Exerts its effect at some terminal stage of cytochrome c oxidase synthesis, probably by being involved in the insertion of the copper B into subunit I.	N/A	N/A	N/A	N/A	N/A
3702.AT1G03890.1	N/A	CP2 and CP4-interacting proteins	AT1G03890	AT1G03890	RmlC-like cupins superfamily protein; Seed storage protein; Belongs to the 11S seed storage protein (globulins) family.	N/A	N/A	N/A	N/A	N/A
3702.AT1G04680.1	N/A	CP2 and CP4-interacting proteins	AT1G04680	AT1G04680	Pectin lyase-like superfamily protein; Its function is described as lyase activity, pectate lyase activity; Involved in biological_process unknown; Located in membrane; Expressed in 23 plant structures; Expressed during 13 growth stages; Contains the following InterPro domains: Pectin lyase fold/virulence factor (InterPro:IPR011050), AmbAllergen (InterPro:IPR018082), Pectate lyase/Amb allergen (I…	N/A	N/A	N/A	N/A	N/A
3702.AT1G04920.1	N/A	Up	SPS3F	AT1G04920	Sucrose phosphate synthase 3F; Plays a role in photosynthetic sucrose synthesis by catalyzing the rate-limiting step of sucrose biosynthesis from UDP-glucose and fructose- 6-phosphate. Involved in the regulation of carbon partitioning in the leaves of plants. May regulate the synthesis of sucrose and therefore play a major role as a limiting factor in the export of photoassimilates out of the lea…	16427159	sucrose phosphate synthase 3F	175.63	0.0184519	2.67531
3702.AT1G09270.1	N/A	Down	IMPA-4	AT1G09270	Importin alpha isoform 4; Binds to conventional NLS motifs and mediates nuclear protein import across the nuclear envelope. Acts as cellular receptor for the nuclear import of the virD2 protein of Agrobacterium and is essential for Agrobacterium-mediated root transformation.	16420814	importin alpha isoform 4	106.23	0.00424983	-2.10252
3702.AT1G09430.1	N/A	Down	ACLA-3	AT1G09430	ATP-citrate lyase A-3; ATP citrate-lyase is the primary enzyme responsible for the synthesis of cytosolic acetyl-CoA, used for the elongation of fatty acids and biosynthesis of isoprenoids, flavonoids and malonated derivatives. May supply substrate to the cytosolic acetyl-CoA carboxylase, which generates the malonyl-CoA used for the synthesis of a multitude of compounds, including very long chain…	16420853	ATP-citrate lyase A-3	72.22	0.0139489	-1.03692
3702.AT1G11430.1	N/A	CP2 and CP4-interacting proteins	MORF9	AT1G11430	Plastid developmental protein DAG, putative; Involved in organellar RNA editing. Required for the processing of multiple editing sites in plastids; Belongs to the MORF family.	N/A	N/A	N/A	N/A	N/A
3702.AT1G13990.3	N/A	CP2 and CP4-interacting proteins	AT1G13990	AT1G13990	Plant/protein; Unknown protein; Its function is described as molecular_function unknown; Involved in biological_process unknown; Located in chloroplast; Expressed in 23 plant structures; Expressed during 13 growth stages; Contains the following InterPro domains: Protein of unknown function DUF3110 (InterPro:IPR021503); Has 4 Blast hits to 4 proteins in 1 species: Archae - 0; Bacteria - 0; Metazoa…	N/A	N/A	N/A	N/A	N/A
3702.AT1G16850.1	N/A	Up	AT1G16850	AT1G16880	Uncharacterized protein At1g16850; Unknown protein; Its function is described as molecular_function unknown; Involved in response to salt stress; Located in endomembrane system; Expressed in leaf apex, leaf whorl, male gametophyte, flower, leaf; Expressed during LP.06 six leaves visible, LP.04 four leaves visible, LP.10 ten leaves visible, petal differentiation and expansion stage, LP.08 eight le…	16424704	uridylyltransferase-related	172.33	0.0153229	0.923539
3702.AT1G20960.1	N/A	Down	emb1507	AT1G20960	U5 small nuclear ribonucleoprotein helicase, putative; RNA helicase that plays an essential role in pre-mRNA splicing as component of the U5 snRNP and U4/U6-U5 tri-snRNP complexes. Involved in spliceosome assembly, activation and disassembly.	16418291	U5 small nuclear ribonucleoprotein helicase, putative	164.7	0.0362866	-1.20383
3702.AT1G32580.1	N/A	CP2 and CP4-interacting proteins	AT1G32580	AT1G32580	Plastid developmental protein DAG, putative; Involved in organellar RNA editing. Required for the processing of few RNA editing sites in mitochondria; Belongs to the MORF family.	N/A	N/A	N/A	N/A	N/A
3702.AT1G43690.1	N/A	Up	AT1G43690	AT1G43690	Ubiquitin interaction motif-containing protein; Its function is described as molecular_function unknown; Involved in biological_process unknown; Located in cellular_component unknown; Expressed in 25 plant structures; Expressed during 15 growth stages; Contains the following InterPro domains: Ubiquitin interacting motif (InterPro:IPR003903); Has 368 Blast hits to 347 proteins in 100 species: Arch…	16413470	ubiquitin interaction motif-containing protein	16.45	0.0184683	1.12753
3702.AT1G48100.1	N/A	Up	AT1G48100	AT1G48100	Pectin lyase-like superfamily protein; Polygalacturonase not involved in the final stages of pod shatter; Belongs to the glycosyl hydrolase 28 family.	16409145	Pectin lyase-like superfamily protein	14.5	0.0392534	0.701611
3702.AT1G60420.1	N/A	Down	AT1G60420	AT1G60420	DC1 domain-containing protein; Probable thiol-disulfide oxidoreductase required for pollen tube growth and pollen function in the pistil. Seems not to be required for in vitro pollen tube growth. May be involved in the generation of lipid signaling molecules in pistil.	16424926	DC1 domain-containing protein	120.88	0.00697697	-2.72927
3702.AT1G60900.1	N/A	Down	AT1G60900	AT1G60900	U2 snRNP auxilliary factor, large subunit, splicing factor; Necessary for the splicing of pre-mRNA; Belongs to the splicing factor SR family.	16418246	U2 snRNP auxilliary factor, large subunit, splicing factor	61.69	0.0496786	-0.614875
3702.AT1G72160.1	N/A	CP2 and CP4-interacting proteins	AT1G72160	AT1G72160	Sec14p-like phosphatidylinositol transfer family protein; Carrier protein that may be involved in membrane- trafficking events associated with cell plate formation during cytokinesis. Binds to some hydrophobic molecules such as phosphoinositides and promotes their transfer between the different cellular sites (By similarity).	N/A	N/A	N/A	N/A	N/A
3702.AT1G77090.1	N/A	Up	AT1G77090	AT1G77090	Mog1/PsbP/DUF1795-like photosystem II reaction center PsbP family protein; Its function is described as calcium ion binding; Involved in photosynthesis; Located in thylakoid, thylakoid lumen, chloroplast thylakoid lumen, chloroplast stroma, chloroplast; Expressed in 21 plant structures; Expressed during 13 growth stages; Contains the following InterPro domains: Photosystem II oxygen evolving comp…	16421146	Mog1/PsbP/DUF1795-like photosystem II reaction center PsbP family protein	40.7	0.013978	1.36599
3702.AT1G77590.1	N/A	Up	LACS9	AT1G77590	Long chain acyl-CoA synthetase 9; Activation of long-chain fatty acids for both synthesis of cellular lipids, and degradation via beta-oxidation. Preferentially uses palmitate, palmitoleate, oleate and linoleate.	16424321	long chain acyl-CoA synthetase 9	162.42	0.0378375	0.828499
3702.AT2G05920.1	N/A	Down	AT2G05920	AT2G05920	Subtilase family protein; Its function is described as identical protein binding, serine-type endopeptidase activity; Involved in proteolysis, negative regulation of catalytic activity; Located in cell wall, plant-type cell wall; Expressed in 22 plant structures; Expressed during 13 growth stages; Contains the following InterPro domains: Protease-associated PA (InterPro:IPR003137), Proteinase inh…	16415919	Subtilase family protein	43.6	0.00402045	-∞
3702.AT2G21960.1	N/A	Up	AT2G21960	AT2G21960	Uncharacterized protein At2g21960; Unknown protein; Located in chloroplast; Expressed in 22 plant structures; Expressed during 13 growth stages; BEST Arabidopsis thaliana protein match is: unknown protein (TAIR:AT1G56180.1); Has 224 Blast hits to 222 proteins in 59 species: Archae - 0; Bacteria - 65; Metazoa - 0; Fungi - 0; Plants - 134; Viruses - 0; Other Eukaryotes - 25 (source: NCBI BLink).	16412313	None	37.08	0.0141345	1.64285
3702.AT2G22360.1	N/A	CP2 and CP4-interacting proteins	AT2G22360	AT2G22360	DNAJ heat shock family protein; May function together with HSC70 chaperone to assist protein folding and prevent protein aggregation during heat stress in the chloroplast.	N/A	N/A	N/A	N/A	N/A
3702.AT2G33845.1	N/A	Down	AT2G33845	AT2G33845	Nucleic acid-binding, OB-fold-like protein; Its function is described as molecular_function unknown; Involved in biological_process unknown; Located in chloroplast; Expressed in 22 plant structures; Expressed during 13 growth stages; Contains the following InterPro domains: Nucleic acid-binding, OB-fold-like (InterPro:IPR016027), Nucleic acid-binding, OB-fold (InterPro:IPR012340); BEST Arabidopsi…	16408093	Nucleic acid-binding, OB-fold-like protein	64.92	0.0310919	-1.71738
3702.AT2G35750.1	N/A	CP2 and CP4-interacting proteins	AT2G35750	AT2G35750	Uncharacterized protein At2g35750; Unknown protein; Its function is described as molecular_function unknown; Involved in biological_process unknown; Located in endomembrane system; Expressed in 23 plant structures; Expressed during 13 growth stages; Has 1 Blast hits to 1 proteins in 1 species: Archae - 0; Bacteria - 0; Metazoa - 0; Fungi - 0; Plants - 1; Viruses - 0; Other Eukaryotes - 0 (source:…	N/A	N/A	N/A	N/A	N/A
3702.AT2G35790.1	N/A	CP2 and CP4-interacting proteins	AT2G35790	AT2G35790	Uncharacterized protein At2g35790; Unknown protein; Contains the following InterPro domains: Protein of unknown function DUF1301 (InterPro:IPR009724); Has 116 Blast hits to 116 proteins in 49 species: Archae - 0; Bacteria - 0; Metazoa - 53; Fungi - 6; Plants - 49; Viruses - 0; Other Eukaryotes - 8 (source: NCBI BLink).	N/A	N/A	N/A	N/A	N/A
3702.AT2G38700.1	N/A	Down	MVD1	AT2G38700	Mevalonate diphosphate decarboxylase 1; Performs the first committed step in the biosynthesis of isoprene-containing compounds such as sterols and terpenoids. Is specific for (R)-5- diphosphomevalonate (MVAPP). The catalytic efficiency with (R)-5- phosphomevalonate (MVAP) as substrate is 10000-fold lower than for MVAPP. Can complement a yeast mutant defective in MVD activity.	16411594	GHMP kinase family protein	34.33	0.0142599	-0.618585
3702.AT2G40990.1	N/A	CP2 and CP4-interacting proteins	AT2G40990	AT2G40990	DHHC-type zinc finger family protein; Palmitoyl acyltransferase.	N/A	N/A	N/A	N/A	N/A
3702.AT2G43950.1	N/A	Up	OEP37	AT2G43950	Chloroplast outer envelope protein 37; Voltage-dependent peptide-sensitive high conductance rectifying cation channel with a strong affinity for TIC32 that is imported into the chloroplast. Conductance is pH-dependent decreasing with decreasing pH values; Belongs to the plastid outer envelope porin OEP37 (TC 1.B.47) family.	16409579	chloroplast outer envelope protein 37	43.14	0.0334666	1.25897
3702.AT2G46170.1	N/A	Down	AT2G46170	AT2G46170	Reticulon family protein; Involved in response to karrikin; Located in endoplasmic reticulum, plasma membrane; Expressed in 26 plant structures; Expressed during 15 growth stages; Contains the following InterPro domains: Reticulon (InterPro:IPR003388); BEST Arabidopsis thaliana protein match is: Reticulon family protein (TAIR:AT3G61560.1); Has 1230 Blast hits to 1228 proteins in 108 species: Arch…	16416866	Reticulon family protein	80.91	0.000272933	-∞
3702.AT3G01390.2	N/A	Down	VMA10	AT3G01390	Vacuolar membrane ATPase 10; Catalytic subunit of the peripheral V1 complex of vacuolar ATPase (V-ATPase). V-ATPase is responsible for acidifying a variety of intracellular compartments in eukaryotic cells.	16424681	vacuolar membrane ATPase 10	51.23	0.0170003	-2.10931
3702.AT3G01620.1	N/A	CP2 and CP4-interacting proteins	AT3G01620	AT3G01620	beta-1,4-N-acetylglucosaminyltransferase family protein; Its function is described as transferase activity, transferring glycosyl groups, acetylglucosaminyltransferase activity; Involved in protein amino acid N-linked glycosylation; Located in membrane; Expressed in 6 plant structures; Expressed during L mature pollen stage, M germinated pollen stage, 4 anthesis, petal differentiation and expansi…	N/A	N/A	N/A	N/A	N/A
3702.AT3G04870.2	N/A	Up	ZDS	AT3G04870	Zeta-carotene desaturase; Plays a crucial role in plant growth and development. Is essential for the biosynthesis of carotenoids. Carotenoids are involved in different physiological processes, including coloration, photoprotection, biosynthesis of abscisic acid (ABA) and chloroplast biogenesis. Catalyzes the conversion of zeta-carotene to lycopene via the intermediary of neurosporene. It carries …	16406426	zeta-carotene desaturase	47.94	0.0346136	1.03076
3702.AT3G06810.1	N/A	Down	IBR3	AT3G06810	Encodes a protein with similarity to acyl-CoA dehydrogenases. Mutations in IBR3 render plants resistant to indole-3-butryic acid, a putative storage form of the biologically active auxin IAA (indole-3-acetic acid). IBR3 is hypothesized to carry out the second step in a &#946;-oxidation-like process of IBA metabolism in Arabidopsis. Though its subcellular location has not been determined, IBR3 has…	16421623	acyl-CoA dehydrogenase-related	54.22	0.0172938	-1.86939
3702.AT3G07320.1	N/A	Down	AT3G07320	AT3G07320	O-Glycosyl hydrolases family 17 protein; Its function is described as cation binding, hydrolase activity, hydrolyzing O-glycosyl compounds, catalytic activity; Involved in carbohydrate metabolic process; Located in plant-type cell wall; Expressed in 24 plant structures; Expressed during 15 growth stages; Contains the following InterPro domains: X8 (InterPro:IPR012946), Glycoside hydrolase, cataly…	16426387	O-Glycosyl hydrolases family 17 protein	64.88	0.0371532	-1.95964
3702.AT3G14790.1	N/A	Down	RHM3	AT3G14790	Rhamnose biosynthesis 3; Trifunctional enzyme involved in UDP-beta-L-rhamnose biosynthesis, a precursor of the primary cell wall components rhamnogalacturonan I (RG-I) and rhamnogalacturonan II (RG-II). Catalyzes the dehydration of UDP-glucose to form UDP-4-dehydro-6-deoxy-D-glucose followed by the epimerization of the C3' and C5' positions of UDP-4-dehydro-6-deoxy-D-glucose to form UDP-4-keto-be…	16421699	rhamnose biosynthesis 1	67.78	0.0259179	-0.840552
3702.AT3G17180.1	N/A	Down	scpl33	AT3G17180	Serine carboxypeptidase-like 33; Probable carboxypeptidase.	16428304	serine carboxypeptidase-like 33	149.42	0.0396666	-0.710752
3702.AT3G18050.1	N/A	CP2 and CP4-interacting proteins	AT3G18050	AT3G18050	Uncharacterized protein At3g18050; Unknown protein; BEST Arabidopsis thaliana protein match is: unknown protein (TAIR:AT4G28100.1); Has 67 Blast hits to 66 proteins in 12 species: Archae - 0; Bacteria - 0; Metazoa - 0; Fungi - 0; Plants - 67; Viruses - 0; Other Eukaryotes - 0 (source: NCBI BLink).	N/A	N/A	N/A	N/A	N/A
3702.AT3G19900.1	N/A	Up	AT3G19900	AT3G19900	Uncharacterized protein At3g19900; Unknown protein; Its function is described as molecular_function unknown; Involved in biological_process unknown; Located in chloroplast; Expressed in 23 plant structures; Expressed during 13 growth stages; Contains the following InterPro domains: Protein of unknown function DUF3067 (InterPro:IPR021420); Has 276 Blast hits to 276 proteins in 83 species: Archae -…	16416362	None	36.06	0.0380853	1.17984
3702.AT3G21190.1	N/A	Down	MSR1	AT3G21190	O-fucosyltransferase family protein; Glycosyltransferase involved in mannan biosynthesis.	16430932	O-fucosyltransferase family protein	62.33	0.0414172	-1.2629
3702.AT3G23300.1	N/A	Down	AT3G23300	AT3G23300	S-adenosyl-L-methionine-dependent methyltransferases superfamily protein; Involved in biological_process unknown; Located in Golgi apparatus, plasma membrane, nucleus; Expressed in 24 plant structures; Expressed during 13 growth stages; Contains the following InterPro domains: Protein of unknown function DUF248, methyltransferase putative (InterPro:IPR004159); BEST Arabidopsis thaliana protein ma…	16423878	S-adenosyl-L-methionine-dependent methyltransferases superfamily protein	169.48	0.0165585	-1.70465
3702.AT3G49120.1	N/A	CP2 and CP4-interacting proteins	PRXCB	AT3G49120	Peroxidase CB; Removal of H(2)O(2), oxidation of toxic reductants, biosynthesis and degradation of lignin, suberization, auxin catabolism, response to environmental stresses such as wounding, pathogen attack and oxidative stress. These functions might be dependent on each isozyme/isoform in each plant tissue; Belongs to the peroxidase family. Classical plant (class III) peroxidase subfamily.	N/A	N/A	N/A	N/A	N/A
3702.AT3G54090.1	N/A	Up	FLN1	AT3G54090	Fructokinase-like 1; Required for proper chloroplast development, most likely through regulating plastid-encoded polymerase (PEP) dependent chloroplast transcription. Acts as a component of the transcriptionally active plastid chromosome that is required for plastid gene expression; Belongs to the carbohydrate kinase PfkB family.	16422806	fructokinase-like 1	15.37	0.0192171	0.778951
3702.AT3G55605.1	N/A	Down	AT3G55605	AT3G55605	Mitochondrial glycoprotein family protein; Its function is described as molecular_function unknown; Involved in biological_process unknown; Located in mitochondrial matrix; Expressed in 21 plant structures; Expressed during 13 growth stages; Contains the following InterPro domains: Mitochondrial glycoprotein (InterPro:IPR003428); BEST Arabidopsis thaliana protein match is: Mitochondrial glycoprot…	16420361	Mitochondrial glycoprotein family protein	22.92	1.36632e-05	-∞
3702.AT3G57410.1	N/A	Up	VLN3	AT3G57410	Villin 3; Binds actin and actin filament bundles in a Ca(2+)- insensitive manner, but severs actin filaments in a calcium- dependent manner, regardless of the presence or not of VLN1 (AC O81643). Acts redundantly with VLN2 (AC O81644) to generate thick actin filament bundles, to regulate directional organ growth and in sclerenchyma development.	16424781	villin 2	172.37	0.0498742	0.645336
3702.AT3G59780.1	N/A	Up	AT3G59780	AT3G59780	Rhodanese/Cell cycle control phosphatase superfamily protein; Its function is described as molecular_function unknown; Involved in biological_process unknown; Located in nucleus, chloroplast; Expressed in guard cell; Contains the following InterPro domains: Rhodanese-like (InterPro:IPR001763); BEST Arabidopsis thaliana protein match is: calcium sensing receptor (TAIR:AT5G23060.1); Has 1153 Blast …	16428298	Rhodanese/Cell cycle control phosphatase superfamily protein	134.49	0.0103546	1.06116
3702.AT4G02290.1	N/A	Down	GH9B13	AT4G02290	Glycosyl hydrolase 9B13 (GH9B13); Its function is described as hydrolase activity, hydrolyzing O-glycosyl compounds, catalytic activity; Involved in carbohydrate metabolic process; Located in endomembrane system; Expressed in 20 plant structures; Expressed during 9 growth stages; Contains the following InterPro domains: Six-hairpin glycosidase (InterPro:IPR012341), Glycoside hydrolase, family 9, …	16409537	glycosyl hydrolase 9B13	124.9	0.0243293	-2.53782
3702.AT4G02390.1	N/A	Down	PARP2	AT4G02390	poly(ADP-ribose) polymerase; Involved in the base excision repair (BER) pathway, by catalyzing the poly(ADP-ribosyl)ation of a limited number of acceptor proteins involved in chromatin architecture and in DNA metabolism. This modification follows DNA damages and appears as an obligatory step in a detection/signaling pathway leading to the reparation of DNA strand breaks (By similarity).	16428151	poly(ADP-ribose) polymerase	14.3	0.0494204	-1.51246
3702.AT4G09670.1	N/A	Up	AT4G09670	AT4G09670	Oxidoreductase family protein; Its function is described as oxidoreductase activity, binding, catalytic activity; Involved in oxidation reduction, metabolic process; Located in cellular_component unknown; Expressed in 23 plant structures; Expressed during 13 growth stages; Contains the following InterPro domains: Oxidoreductase, N-terminal (InterPro:IPR000683), Oxidoreductase, C-terminal (InterPr…	16415075	Oxidoreductase family protein	24.07	0.0439333	0.701565
3702.AT4G12060.1	N/A	CP2 and CP4-interacting proteins	AT4G12060	AT4G12060	Double Clp-N motif protein; Accessory protein regulating the assembly of the plastidial Clp protease system. CLPT1 first binds to the heptameric P-ring containing the CLP3-6 subunits followed by CLPT2, and only then does the P-ring combine with the R-ring composed of the clpP1 and CLPR1-4 subunits. Once the core complex is fully assembled, it then associates to the CLPC chaperone partner to form …	N/A	N/A	N/A	N/A	N/A
3702.AT4G16143.2	N/A	Down	IMPA-2	AT4G16143	Importin alpha isoform 2; Binds to conventional NLS motifs and mediates nuclear protein import across the nuclear envelope (By similarity). Acts as cellular receptor for the nuclear import of the virD2 protein of Agrobacterium, but is not essential for Agrobacterium-mediated root transformation.	16427981	importin alpha isoform 1	70.78	0.0138934	-0.762662
3702.AT4G16190.1	N/A	CP2 and CP4-interacting proteins	AT4G16190	AT4G16190	Papain family cysteine protease; Probable thiol protease.	N/A	N/A	N/A	N/A	N/A
3702.AT4G22930.1	N/A	CP2 and CP4-interacting proteins	PYR4	AT4G22930	Pyrimidin 4; Encodes dihydroorotase (PYR4); Belongs to the metallo-dependent hydrolases superfamily. DHOase family. Class II DHOase subfamily.	N/A	N/A	N/A	N/A	N/A
3702.AT4G32410.1	N/A	CP2 and CP4-interacting proteins	CESA1	AT4G32410	Cellulose synthase 1; Catalytic subunit of cellulose synthase terminal complexes ('rosettes'), required for beta-1,4-glucan microfibril crystallization, a major mechanism of the cell wall formation. Involved in the primary cell wall formation. Required during embryogenesis for cell elongation, orientation of cell expansion and complex cell wall formations, such as interdigitated pattern of epider…	N/A	N/A	N/A	N/A	N/A
3702.AT4G33720.1	N/A	Up	AT4G33720	AT4G33720	Putative pathogenesis-related protein 1, 19.3K; CAP (Cysteine-rich secretory proteins, Antigen 5, and Pathogenesis-related 1 protein) superfamily protein; Its function is described as molecular_function unknown; Involved in biological_process unknown; Located in endomembrane system, extracellular region; Expressed in root; Contains the following InterPro domains: Allergen V5/Tpx-1 related, conser…	16413107	CAP (Cysteine-rich secretory proteins, Antigen 5, and Pathogenesis-related 1 protein) superfamily protein	44.08	0.0302625	2.67152
3702.AT4G35220.1	N/A	Down	AT4G35220	AT4G35220	Cyclase family protein; Its function is described as molecular_function unknown; Involved in biological_process unknown; Located in endomembrane system; Expressed in 24 plant structures; Expressed during 15 growth stages; Contains the following InterPro domains: Putative cyclase (InterPro:IPR007325); BEST Arabidopsis thaliana protein match is: Cyclase family protein (TAIR:AT1G44542.1); Has 30201 …	16413132	Cyclase family protein	34.03	0.0294693	-0.930468
3702.AT5G03880.1	N/A	Up	AT5G03880	AT5G03880	Thioredoxin family protein; Its function is described as electron carrier activity; Involved in cell redox homeostasis; Located in chloroplast thylakoid membrane, chloroplast; Expressed in 22 plant structures; Expressed during 14 growth stages; Contains the following InterPro domains: Thioredoxin fold (InterPro:IPR012335), Glutaredoxin active site (InterPro:IPR011767), Glutathione S-transferase, …	16421240	Thioredoxin family protein	83.86	0.0292088	1.1396
3702.AT5G05270.1	N/A	Up	CHIL	AT5G05270	Chalcone-flavanone isomerase family protein; Involved in anthocyanin biosynthesis; Belongs to the chalcone isomerase family.	16412072	Chalcone-flavanone isomerase family protein	129.56	0.000379523	0.652441
3702.AT5G06130.2	N/A	CP2 and CP4-interacting proteins	AT5G06130	AT5G06130	Chaperone protein dnaJ-related; May be associated with accumulation of carotenoids in chromoplasts; Belongs to the orange-like family.	N/A	N/A	N/A	N/A	N/A
3702.AT5G07030.1	N/A	Down	AT5G07030	AT5G07030	Eukaryotic aspartyl protease family protein; Its function is described as aspartic-type endopeptidase activity; Involved in proteolysis; Located in cell wall, plant-type cell wall; Expressed in 23 plant structures; Expressed during 13 growth stages; Contains the following InterPro domains: Peptidase aspartic, catalytic (InterPro:IPR009007), Peptidase aspartic (InterPro:IPR021109), Peptidase A1 (I…	16419512	Eukaryotic aspartyl protease family protein	399.76	0.000710991	-1.87145
3702.AT5G07120.1	N/A	Down	SNX2b	AT5G07120	Sorting nexin 2B; Plays a role in vesicular protein sorting. Acts at the crossroads between the secretory and endocytic pathways. Is involved in the endosome to vacuole protein transport and, as component of the membrane-associated retromer complex, is also involved in endosome-to-Golgi retrograde transport.	16412735	sorting nexin 2A	49.23	0.0209359	-0.918575
3702.AT5G09650.1	N/A	Up	PPa6	AT5G09650	Pyrophosphorylase 6; Catalyzes the irreversible hydrolysis of pyrophosphate (PPi) to phosphate. The MgPPi(2-) complex binds to the enzyme only after a free Mg(2+) ion has bound (Ref.9). No activity with glycerol-3-phosphate, glucose-6-phosphate, p-nitrophenylphosphate, ADP, NADP(+), NAD(+),NADH, NADPH or phosphoribosyl pyrophosphate as substrates (Ref.9). Controls the equilibrium of gluconeogenic…	16413084	pyrophosphorylase 6	283.99	0.0102815	0.731321
3702.AT5G10770.1	N/A	Up	AT5G10770	AT5G10770	Eukaryotic aspartyl protease family protein; Probably not redundant with AED1 and not involved in restriction of salicylic acid (SA) or systemic acquired resistance (SAR) signaling.	16419415	Eukaryotic aspartyl protease family protein	89.58	0.0239909	1.51063
3702.AT5G15400.1	N/A	Down	AT5G15400	AT5G15400	U-box domain-containing protein; Ubiquitin-protein ligase that may function as an E3 ligase in conjunction with specific E1 and E2 ligases. May also function as an E4 ligase mediating the assembly of polyubiquitin chain assembly on substrates monoubiquitinated by another E3 ubiquitin ligase.	16408635	U-box domain-containing protein	77.45	0.0487908	-0.648263
3702.AT5G20710.1	N/A	Down	BGAL7	AT5G20710	Beta-galactosidase 7 (BGAL7); Its function is described as beta-galactosidase activity; Involved in lactose catabolic process, using glucoside 3-dehydrogenase, carbohydrate metabolic process, lactose catabolic process via UDP-galactose, lactose catabolic process; Located in endomembrane system; Expressed in 12 plant structures; Expressed during 4 anthesis, C globular stage, F mature embryo stage,…	16411299	beta-galactosidase 7	43.28	0.00935916	-1.5586
3702.AT5G20940.1	N/A	Down	AT5G20940	AT5G20940	Glycosyl hydrolase family protein; Its function is described as hydrolase activity, hydrolyzing O-glycosyl compounds; Involved in carbohydrate metabolic process; Located in endomembrane system; Expressed in 10 plant structures; Expressed during 4 anthesis, petal differentiation and expansion stage; Contains the following InterPro domains: Glycoside hydrolase, family 3, N-terminal (InterPro:IPR001…	16404978	Glycosyl hydrolase family protein	288.12	0.0198061	-1.42139
3702.AT5G23280.1	N/A	Up	AT5G23280	AT5G23280	TCP family transcription factor ; Contains the following InterPro domains: Transcription factor, TCP (InterPro:IPR005333), Transcription factor TCP subgroup (InterPro:IPR017887); BEST Arabidopsis thaliana protein match is: TCP family transcription factor (TAIR:AT5G08330.1); Has 1807 Blast hits to 1807 proteins in 277 species: Archae - 0; Bacteria - 0; Metazoa - 736; Fungi - 347; Plants - 385; Vir…	16423768	TCP family transcription factor	16.26	0.0219878	1.18781
3702.AT5G23690.1	N/A	CP2 and CP4-interacting proteins	AT5G23690	AT5G23690	Polynucleotide adenylyltransferase family protein; Its function is described as RNA binding, nucleotidyltransferase activity; Involved in RNA processing; Expressed in 20 plant structures; Expressed during 12 growth stages; Contains the following InterPro domains: Poly A polymerase, head domain (InterPro:IPR002646); BEST Arabidopsis thaliana protein match is: polynucleotide adenylyltransferase fam…	N/A	N/A	N/A	N/A	N/A
3702.AT5G26667.1	N/A	Down	PYR6	AT5G26667	P-loop containing nucleoside triphosphate hydrolases superfamily protein; Catalyzes the phosphorylation of pyrimidine nucleoside monophosphates at the expense of ATP. Plays an important role in de novo pyrimidine nucleotide biosynthesis. Has preference for UMP and CMP as phosphate acceptors. Does not act on dCMP and dUMP; Belongs to the adenylate kinase family. UMP-CMP kinase subfamily.	16419589	P-loop containing nucleoside triphosphate hydrolases superfamily protein	18.55	0.0183708	-∞
3702.AT5G35360.3	N/A	Down	CAC2	AT5G35360	Acetyl Co-enzyme a carboxylase biotin carboxylase subunit; This protein is a component of the acetyl coenzyme A carboxylase complex; first, biotin carboxylase catalyzes the carboxylation of the carrier protein and then the transcarboxylase transfers the carboxyl group to form malonyl-CoA.	16406190	acetyl Co-enzyme a carboxylase biotin carboxylase subunit	484.32	0.0163636	-0.603767
3702.AT5G42390.1	N/A	Up	AT5G42390	AT5G42390	Insulinase (Peptidase family M16) family protein; Cleaves presequences (transit peptides) from chloroplastic protein precursors. Initially recognizes a precursor by binding to the C-terminus of its transit peptide and then removes the transit peptide in a single endoproteolytic step. In a next step, pursues the cleavage of transit peptide to a subfragment form (By similarity).	16418478	Insulinase (Peptidase family M16) family protein	64	0.00687715	1.2141
3702.AT5G45670.1	N/A	CP2 and CP4-interacting proteins	AT5G45670	AT5G45670	GDSL-like Lipase/Acylhydrolase superfamily protein; Its function is described as hydrolase activity, acting on ester bonds, carboxylesterase activity; Involved in lipid metabolic process; Located in endomembrane system; Expressed in 19 plant structures; Expressed during 13 growth stages; Contains the following InterPro domains: Lipase, GDSL (InterPro:IPR001087); BEST Arabidopsis thaliana protein …	N/A	N/A	N/A	N/A	N/A
3702.AT5G46740.1	N/A	Down	UBP21	AT5G46740	Ubiquitin-specific protease 21; Recognizes and hydrolyzes the peptide bond at the C- terminal Gly of ubiquitin. Involved in the processing of poly- ubiquitin precursors as well as that of ubiquitinated proteins (By similarity).	16414081	ubiquitin-specific protease 21	24.89	0.0433111	-0.642859
3702.AT5G46800.1	N/A	Up	BOU	AT5G46800	Mitochondrial substrate carrier family protein; Involved in photorespiratory metabolism. Acts probably as a carrier for a glycine decarboxylase (GDC) cofactor or, alternatively, may act as a mitochondrial glycine shuttle. Involved in the transition from the embryonic stage to the juvenile autotrophic stage.	16425469	Mitochondrial substrate carrier family protein	127.32	0.00314578	1.18745
3702.AT5G51110.1	N/A	Down	AT5G51110	AT5G51110	Transcriptional coactivator/pterin dehydratase; Its function is described as 4-alpha-hydroxytetrahydrobiopterin dehydratase activity; Involved in tetrahydrobiopterin biosynthetic process; Located in chloroplast; Expressed in 21 plant structures; Expressed during 13 growth stages; Contains the following InterPro domains: Transcriptional coactivator/pterin dehydratase (InterPro:IPR001533); BEST Ara…	16407727	Transcriptional coactivator/pterin dehydratase	40.13	0.0410166	-1.2062
3702.AT5G56260.1	N/A	Up	AT5G56260	AT5G56260	Ribonuclease E inhibitor RraA/Dimethylmenaquinone methyltransferase; Catalyzes the aldol cleavage of 4-hydroxy-4-methyl-2- oxoglutarate (HMG) into 2 molecules of pyruvate. Also contains a secondary oxaloacetate (OAA) decarboxylase activity due to the common pyruvate enolate transition state formed following C-C bond cleavage in the retro-aldol and decarboxylation reactions (By similarity).	16406894	Ribonuclease E inhibitor RraA/Dimethylmenaquinone methyltransferase	27.44	0.0429579	0.819016
3702.AT5G57020.1	N/A	Down	NMT1	AT5G57020	myristoyl-CoA:protein N-myristoyltransferase; Adds a myristoyl group to the N-terminal glycine residue of certain cellular proteins. Can also use decanoyl-CoA and lauroyl-CoA as substrates.	16426831	myristoyl-CoA:protein N-myristoyltransferase	20.45	0.0339699	-1.88468
3702.AT5G57520.1	N/A	CP2 and CP4-interacting proteins	ZFP2	AT5G57520	Zinc finger protein 2; Probable transcription factor involved in the regulation of floral organ abscission. Participates in processes that directly or indirectly influence shedding of floral organs.	N/A	N/A	N/A	N/A	N/A
3702.AT5G64570.1	N/A	Down	XYL4	AT5G64570	beta-D-xylosidase 4; Beta-D-xylosidase showing an optimal efficiency with the natural substrate xylobiose; Belongs to the glycosyl hydrolase 3 family.	16403847	beta-D-xylosidase 4	252.22	0.0383641	-0.743327
1Phytozome gene identification number.
2Phytozome gene description.
3Quality assurance scores for protein alignment by Progenesis QI.
4Analysis of variance (ANOVA) based p value (p≤0.05).
5Log2 fold change of protein abundances comparing PMeV+PMeV2-infected vs. control plants.

## Sheet: Table S10
Supplemental Table S10. Arabidopsis orthologs obtained from proteins differentially accumulated in infected papaya leaf (at 7 months post germination) used to retrieve the protein-protein interaction network of CP2 and CP4-interacting proteins.
This study						Soares et al., 2016
String Identifier (Input)	String Identifier (Retrieved)	Acumulation level/Characteristic	Network Display name	TAIR accesion	String description	Phytozome accesion1	Description2	Confidence score3	Anova (p)4	FC5
3702.AT1G01090.1	3702.AT1G01090.1	Up	At1g01090	AT1G01090	Pyruvate dehydrogenase E1 alpha; The pyruvate dehydrogenase complex catalyzes the overall conversion of pyruvate to acetyl-CoA and CO(2). It contains multiple copies of three enzymatic components: pyruvate dehydrogenase (E1), dihydrolipoamide acetyltransferase (E2) and lipoamide dehydrogenase (E3) (By similarity).	16412214	pyruvate dehydrogenase E1 alpha	135.87	0.0469806	0.654101
3702.AT1G01100.2	3702.AT1G01100.2	Up	AT1G01100	AT1G01100	60S acidic ribosomal protein family; Plays an important role in the elongation step of protein synthesis.	16412227	60S acidic ribosomal protein family	180.19	0.00732673	1.92149
3702.AT1G07930.1	3702.AT1G07930.1	Up	AT1G07920	AT1G07930;	GTP binding Elongation factor Tu family protein; Its function is described as calmodulin binding, translation elongation factor activity; Involved in translational elongation; Located in mitochondrion, vacuole; Expressed in cotyledon, male gametophyte, guard cell, juvenile leaf, leaf; Expressed during seedling growth; Contains the following InterPro domains: Translation elongation factor EFTu/EF1…	16422265	GTP binding Elongation factor Tu family protein	554.87	0.0400331	0.622261
3702.AT1G08550.1	3702.AT1G08550.1	Down	NPQ1	AT1G08550	Non-photochemical quenching 1; Part of the xanthophyll (or violaxanthin) cycle for controlling the concentration of zeaxanthin in chloroplasts. Catalyzes the two-step mono de-epoxidation reaction. Stereospecific for all-trans xanthophylls. Zeaxanthin induces the dissipation of excitation energy in the chlorophyll of the light- harvesting protein complex of photosystem II; Belongs to the calycin s…	16421897	non-photochemical quenching 1	41.64	0.00567692	-2.98468
3702.AT1G12230.2	3702.AT1G12230.2	Up	AT1G12230	AT1G12230	Aldolase superfamily protein; Its function is described as transaldolase activity, zinc ion binding; Involved in carbohydrate metabolic process, metabolic process; Expressed in 23 plant structures; Expressed during 13 growth stages; Contains the following InterPro domains: Aldolase-type TIM barrel (InterPro:IPR013785), Transaldolase (InterPro:IPR001585).	16416152	Aldolase superfamily protein	81.89	0.0397201	0.912917
3702.AT1G12840.1	3702.AT1G12840.1	Up	DET3	AT1G12840	Vacuolar ATP synthase subunit C (VATC) / V-ATPase C subunit / vacuolar proton pump C subunit (DET3); Subunit of the peripheral V1 complex of vacuolar ATPase. Subunit C is necessary for the assembly of the catalytic sector of the enzyme and is likely to have a specific function in its catalytic activity. V-ATPase is responsible for acidifying a variety of intracellular compartments in eukaryotic c…	16425372	vacuolar ATP synthase subunit C (VATC) / V-ATPase C subunit / vacuolar proton pump C subunit (DET3)	174.93	0.045871	0.895374
3702.AT1G14150.1	3702.AT1G14150.1	Down	PnsL2	AT1G14150	PsbQ-like 2; NDH shuttles electrons from NAD(P)H:plastoquinone, via FMN and iron-sulfur (Fe-S) centers, to quinones in the photosynthetic chain and possibly in a chloroplast respiratory chain. The immediate electron acceptor for the enzyme in this species is believed to be plastoquinone. Couples the redox reaction to proton translocation, and thus conserves the redox energy in a proton gradient (…	16418225	PsbQ-like 2	31.23	0.0413032	-1.95658
3702.AT1G19580.1	3702.AT1G19580.1	Up	GAMMACA1	AT1G19580	Gamma carbonic anhydrase 1; Enzyme involved in the catabolism of H(2)CO(3) but that does not mediates the reversible hydration of carbon dioxide. Mediates complex I assembly in mitochondria and respiration (By similarity).	16423313	gamma carbonic anhydrase 1	117.74	0.00957818	0.617292
3702.AT1G21720.1	3702.AT1G21720.1	Up	PBC1	AT1G21720	Proteasome beta subunit C1; The proteasome is a multicatalytic proteinase complex which is characterized by its ability to cleave peptides with Arg, Phe, Tyr, Leu, and Glu adjacent to the leaving group at neutral or slightly basic pH. The proteasome has an ATP-dependent proteolytic activity.	16424190	proteasome beta subunit C1	196.55	0.0414857	0.903883
3702.AT1G23190.1	3702.AT1G23190.1	Up	PGM3	AT1G23190	Phosphoglucomutase/phosphomannomutase family protein; Encodes a cytosolic phosphoglucomutase (PGM). Two Arabidopsis PGM proteins (AT1G70730/PGM2 and AT1G23190/PGM3) have high sequence similarities and redundant functions. Mature plants possessing a single cPGM allele had a major reduction in cPGM activity. Whereas pgm2 and pgm3 single mutants are undistinguishable from the wild type, loss of both…	16412600	Phosphoglucomutase/phosphomannomutase family protein	651.19	0.00238618	0.62485
3702.AT1G27450.3	3702.AT1G27450.3	Up	APT1	AT1G27450	Adenosine phosphoribosyl transferase(E.C:2.4.2.7), involved in the one-step salvage of adenine to AMP.	16414684	adenine phosphoribosyl transferase 1	190.56	0.0200893	0.66048
3702.AT1G29250.1	3702.AT1G29250.1	Up	AT1G29250	AT1G29250	Alba DNA/RNA-binding protein; Its function is described as nucleic acid binding; Involved in biological_process unknown; Located in plasma membrane, nucleus; Expressed in 23 plant structures; Expressed during 14 growth stages; Contains the following InterPro domains: Alba, DNA/RNA-binding protein (InterPro:IPR002775), Uncharacterised conserved protein UCP030333, DNA/RNA-binding Alba-related (Inte…	16425886	Alba DNA/RNA-binding protein	210.89	0.0329848	0.821289
3702.AT1G30630.1	3702.AT1G30630.1	Up	AT1G30630	AT1G30630	Coatomer epsilon subunit; The coatomer is a cytosolic protein complex that binds to dilysine motifs and reversibly associates with Golgi non- clathrin-coated vesicles, which further mediate biosynthetic protein transport from the ER, via the Golgi up to the trans Golgi network. The coatomer complex is required for budding from Golgi membranes, and is essential for the retrograde Golgi-to-ER trans…	16416071	Coatomer epsilon subunit	156.65	0.0165541	0.899446
3702.AT1G32580.1	3702.AT1G32580.1	CP2 and CP4-interacting proteins	MORF9	AT1G32580	Plastid developmental protein DAG, putative; Involved in organellar RNA editing. Required for the processing of few RNA editing sites in mitochondria; Belongs to the MORF family.	N/A	N/A	N/A	N/A	N/A
3702.AT1G54270.1	3702.AT1G54270.1	Up	EIF4A-2	AT1G54270	Eif4a-2; ATP-dependent RNA helicase which is a subunit of the eIF4F complex involved in cap recognition and is required for mRNA binding to ribosome. In the current model of translation initiation, eIF4A unwinds RNA secondary structures in the 5'-UTR of mRNAs which is necessary to allow efficient binding of the small ribosomal subunit, and subsequent scanning for the initiator codon (By similarit…	16415884	eif4a-2	701.65	0.0190333	0.646003
3702.AT1G55150.1	3702.AT1G55150.1	Up	RH20	AT1G55150	DEA(D/H)-box RNA helicase family protein; ATP-dependent RNA helicase involved nonsense-mediated mRNA decay and ribosome biogenesis through rRNA processing; Belongs to the DEAD box helicase family. DDX5/DBP2 subfamily.	16414854	DEA(D/H)-box RNA helicase family protein	78.53	0.0116427	3.12603
3702.AT1G63000.1	3702.AT1G63000.1	Up	NRS/ER	AT1G63000	Nucleotide-rhamnose synthase/epimerase-reductase; Bifunctional enzyme involved in dTDP-beta-L-rhamnose biosynthesis. Catalyzes the epimerization of the C3' and C5'positions of dTDP-6-deoxy-4-keto-alpha-D-glucose to form dTDP- 4-keto-beta-L-rhamnose and its reduction to yield dTDP-beta-L- rhamnose. Can form UDP-beta-L-rhamnose from UDP-6-deoxy-4-keto- alpha-D-glucose, but cannot convert GDP-4-dehy…	16416231	nucleotide-rhamnose synthase/epimerase-reductase	96.38	0.00440241	1.0757
3702.AT1G64980.1	3702.AT1G64980.1	Up	CDI	AT1G64980	Nucleotide-diphospho-sugar transferases superfamily protein; Probable nucleotide-diphospho-sugar transferase required for pollen germination and tube growth.	16419957	Nucleotide-diphospho-sugar transferases superfamily protein	42.75	0.040669	1.02913
3702.AT1G65480.1	3702.AT1G65480.1	CP2 and CP4-interacting proteins	FT	AT1G65480	PEBP (phosphatidylethanolamine-binding protein) family protein; Component of the mobile flower-promoting signal (floral stimulus or florigen). Promotes the transition from vegetative growth to flowering. Required for 'SEPALLATA3' (SEP3) and 'FRUITFULL' (FUL) accumulation in mature rosette leaves. Seems to acts in parallel with 'LEAFY' to induce flowering by regulating 'APETALA1'. Translated in le…	N/A	N/A	N/A	N/A	N/A
3702.AT1G66200.3	3702.AT1G66200.3	Up	GSR2	AT1G66200	Glutamine synthase clone F11; Low-affinity glutamine synthetase. May contribute to the homeostatic control of glutamine synthesis in roots.	16428415	ARF-GAP domain 8	49.31	0.0234455	1.87739
3702.AT1G70760.1	3702.AT1G70760.1	CP2 and CP4-interacting proteins	NdhL	AT1G70760	Inorganic carbon transport protein-related; NDH shuttles electrons from NAD(P)H:plastoquinone, via FMN and iron-sulfur (Fe-S) centers, to quinones in the photosynthetic chain and possibly in a chloroplast respiratory chain. The immediate electron acceptor for the enzyme in this species is believed to be plastoquinone. Couples the redox reaction to proton translocation, and thus conserves the redo…	N/A	N/A	N/A	N/A	N/A
3702.AT1G74040.1	3702.AT1G74040.1	Up	IMS1	AT1G74040	2-isopropylmalate synthase 1; Encodes an active Arabidopsis isopropylmalate synthase IPMS2. Involved in leucine biosynthesis. Do not participate in the chain elongation of glucosinolates. Expressed constitutively throughout the plant. Loss of IPMS2 can be compensated by a second isopropylmalate synthase gene IPMS1 (At1g18500); Belongs to the alpha-IPM synthase/homocitrate synthase family. LeuA ty…	16425443	2-isopropylmalate synthase 1	183.91	0.0292828	0.711491
3702.AT1G74270.1	3702.AT1G74270.1	Up	AT1G74270	AT1G74270	Ribosomal protein L35Ae family protein; Its function is described as structural constituent of ribosome; Involved in translation, ribosome biogenesis; Located in ribosome, cytosolic large ribosomal subunit; Expressed in 22 plant structures; Expressed during 13 growth stages; Contains the following InterPro domains: Ribosomal protein L35Ae (InterPro:IPR001780), Ribosomal protein L35Ae, conserved s…	16411975	Ribosomal protein L35Ae family protein	117.63	0.0300597	0.607303
3702.AT1G76450.1	3702.AT1G76450.1	Up	AT1G76450	AT1G76450	Photosystem II reaction center PsbP family protein; Its function is described as calcium ion binding; Involved in photosynthesis; Located in thylakoid, thylakoid lumen, chloroplast thylakoid membrane, chloroplast thylakoid lumen, chloroplast; Expressed in 23 plant structures; Expressed during 14 growth stages; Contains the following InterPro domains: Photosystem II oxygen evolving complex protein…	16415072	Photosystem II reaction center PsbP family protein	91.78	0.0189932	1.13198
3702.AT1G79870.1	3702.AT1G79870.1	Up	AT1G79870	AT1G79870	D-isomer specific 2-hydroxyacid dehydrogenase family protein; Catalyzes the NADPH-dependent reduction of glyoxylate and hydroxypyruvate (HP) into glycolate and glycerate in the cytoplasm, thus providing a cytosolic bypass to the photorespiratory core cycle. Mostly active in the presence of NADPH and hydroxypyruvate; Belongs to the D-isomer specific 2-hydroxyacid dehydrogenase family. GyaR subfami…	16423092	D-isomer specific 2-hydroxyacid dehydrogenase family protein	55.58	0.0165124	1.58928
3702.AT2G05710.1	3702.AT2G05710.1	Up	ACO3	AT2G05710	Encodes an aconitase that can catalyze the conversion of citrate to isocitrate through a cis-aconitate intermediate, indicating that it may participate in the TCA cycle and other primary metabolic pathways. The protein is believed to accumulate in the mitochondria and the cytosol. It affects CSD2 (At2g28190 - a superoxide dismutase) transcript levels and may play a role in the response to oxidati…	16427747	aconitase 3	595.98	0.0282585	0.708207
3702.AT2G05830.1	3702.AT2G05830.1	Up	AT2G05830	AT2G05830	NagB/RpiA/CoA transferase-like superfamily protein; Catalyzes the interconversion of methylthioribose-1- phosphate (MTR-1-P) into methylthioribulose-1-phosphate (MTRu-1- P).	16415916	NagB/RpiA/CoA transferase-like superfamily protein	168.97	0.0121482	1.20423
3702.AT2G20450.1	3702.AT2G20450.1	Up	AT2G20450	AT2G20450	Ribosomal protein L14; Its function is described as structural constituent of ribosome; Involved in translation, ribosome biogenesis; Located in ribosome, cytosolic large ribosomal subunit, endoplasmic reticulum, vacuole; Expressed in 23 plant structures; Expressed during 13 growth stages; Contains the following InterPro domains: Ribosomal protein L14 (InterPro:IPR002784); BEST Arabidopsis thalia…	16410367	Ribosomal protein L14	107.55	0.0484363	0.797415
3702.AT2G22360.1	3702.AT2G22360.1	CP2 and CP4-interacting proteins	AT2G22360	AT2G22360	DNAJ heat shock family protein; May function together with HSC70 chaperone to assist protein folding and prevent protein aggregation during heat stress in the chloroplast.	N/A	N/A	N/A	N/A	N/A
3702.AT2G22780.1	3702.AT2G22780.1	Up	PMDH1	AT2G22780	Peroxisomal NAD-malate dehydrogenase 1; Catalyzes a reversible NAD-dependent dehydrogenase reaction involved in central metabolism and redox homeostasis between organelle compartments (Probable). Peroxisomal NAD- dependent malate dehydrogenase involved in fatty acid beta- oxidation. Reoxidizes NADH from the beta-oxidation and provides NAD for the conversion of fatty acyl-CoA to acetyl-CoA. Does n…	16407544	peroxisomal NAD-malate dehydrogenase 1	311.43	0.0116901	1.27685
3702.AT2G29500.1	3702.AT2G29500.1	Up	AT2G29500	AT2G29500	HSP20-like chaperones superfamily protein; Contains the following InterPro domains: Heat shock protein Hsp20 (InterPro:IPR002068), HSP20-like chaperone (InterPro:IPR008978); BEST Arabidopsis thaliana protein match is: HSP20-like chaperones superfamily protein (TAIR:AT1G07400.1); Has 6873 Blast hits to 6873 proteins in 1575 species: Archae - 184; Bacteria - 4083; Metazoa - 80; Fungi - 309; Plants …	16416771	HSP20-like chaperones superfamily protein	27.8	0.0107469	1.56274
3702.AT2G36580.1	3702.AT2G36580.1	Up	AT2G36580	AT2G36580	Pyruvate kinase family protein; Its function is described as pyruvate kinase activity, potassium ion binding, magnesium ion binding, catalytic activity; Involved in glycolysis; Located in plasma membrane; Expressed in guard cell; Contains the following InterPro domains: Pyruvate/Phosphoenolpyruvate kinase, catalytic core (InterPro:IPR015813), Pyruvate kinase, alpha/beta (InterPro:IPR015794), Pyru…	16421200	Pyruvate kinase family protein	308.36	0.0278912	0.799178
3702.AT2G39770.1	3702.AT2G39770.1	Up	CYT1	AT2G39770	Glucose-1-phosphate adenylyltransferase family protein; Catalyzes a reaction of the Smirnoff-Wheeler pathway, the major route to ascorbate biosynthesis in plants. Plays an essential role in plant growth and development and cell-wall architecture. Provides GDP-mannose, used for cell wall carbohydrate biosynthesis, protein N-glycosylation, as well as for the biosynthesis of the antioxidant ascorbat…	16420360	Glucose-1-phosphate adenylyltransferase family protein	22.02	0.0145549	1.86704
3702.AT2G42520.1	3702.AT2G42520.1	Up	AT2G42520	AT2G42520	P-loop containing nucleoside triphosphate hydrolases superfamily protein; Its function is described as helicase activity, nucleic acid binding, ATP binding, ATP-dependent helicase activity; Located in peroxisome; Expressed in 24 plant structures; Expressed during 15 growth stages; Contains the following InterPro domains: RNA helicase, DEAD-box type, Q motif (InterPro:IPR014014), DNA/RNA helicase,…	16427467	P-loop containing nucleoside triphosphate hydrolases superfamily protein	205.33	0.0346009	1.12338
3702.AT3G09200.1	3702.AT3G09200.1	Up	AT3G09200	AT3G09200	Ribosomal protein L10 family protein; Ribosomal protein P0 is the functional equivalent of E.coli protein L10.	16411947	Ribosomal protein L10 family protein	303.53	0.00928832	1.2612
3702.AT3G11270.1	3702.AT3G11270.1	Up	MEE34	AT3G11270	Mov34/MPN/PAD-1 family protein; Acts as a regulatory subunit of the 26S proteasome which is involved in the ATP-dependent degradation of ubiquitinated proteins.	16410318	RP non-ATPase subunit 8A	87.78	0.00833346	1.32507
3702.AT3G12390.1	3702.AT3G12390.1	Up	AT3G12390	AT3G12390	Nascent polypeptide-associated complex (NAC), alpha subunit family protein; May promote appropriate targeting of ribosome-nascent polypeptide complexes.	16417606	Nascent polypeptide-associated complex (NAC), alpha subunit family protein	302.44	0.03187	0.679789
3702.AT3G18190.1	3702.AT3G18190.1	Up	AT3G18190	AT3G18190	TCP-1/cpn60 chaperonin family protein; Molecular chaperone; assists the folding of proteins upon ATP hydrolysis. Known to play a role, in vitro, in the folding of actin and tubulin.	16429335	TCP-1/cpn60 chaperonin family protein	338.47	0.00909259	1.29668
3702.AT3G24503.1	3702.AT3G24503.1	Up	ALDH2C4	AT3G24503	Aldehyde dehydrogenase 2C4; Involved in ferulic acid and sinapic acid biosynthesis by oxidation of conyferylaldehyde and sinapaldehyde, respectively. Can oxidize L-lactaldehyde. Possesses activity on acetaldehyde and glycolaldehyde in vitro; Belongs to the aldehyde dehydrogenase family.	16414159	aldehyde dehydrogenase 2C4	67.66	0.0260107	1.00947
3702.AT3G25530.1	3702.AT3G25530.1	Up	GLYR1	AT3G25530	Glyoxylate reductase 1; Catalyzes the NADPH-dependent reduction of glyoxylate to glycolate as well as succinic semialdehyde (SSA) to gamma- hydroxybutyrate in vitro. May function in redox homeostasis and play a role in oxidative stress tolerance by detoxifying glyoxylate and SSA generated in glycolate metabolism and GABA metabolism, respectively.	16426375	glyoxylate reductase 1	206.04	0.0212522	1.14411
3702.AT3G45220.1	3702.AT3G45220.1	Up	AT3G45220	AT3G45220	Serine protease inhibitor (SERPIN) family protein; Probable serine protease inhibitor.	16431114	Serine protease inhibitor (SERPIN) family protein	65.7	0.015888	0.582288
3702.AT3G47650.1	3702.AT3G47650.1	Down	DnaJ/Hsp40	AT3G47650	DnaJ/Hsp40 cysteine-rich domain superfamily protein; Its function is described as unfolded protein binding, heat shock protein binding; Involved in protein folding; Located in chloroplast; Expressed in 23 plant structures; Expressed during 13 growth stages; Contains the following InterPro domains: Heat shock protein DnaJ, cysteine-rich domain (InterPro:IPR001305); Has 88 Blast hits to 88 proteins…	16425864	DnaJ/Hsp40 cysteine-rich domain superfamily protein	25.92	0.0164899	-1.84426
3702.AT3G51160.1	3702.AT3G51160.1	Up	MUR1	AT3G51160	NAD(P)-binding Rossmann-fold superfamily protein; Catalyzes the conversion of GDP-D-mannose to GDP-4- dehydro-6-deoxy-D-mannose; Belongs to the NAD(P)-dependent epimerase/dehydratase family. GDP-mannose 4,6-dehydratase subfamily.	16427501	actin-11	555.43	0.011872	1.15322
3702.AT3G53900.2	3702.AT3G53900.2	Up	UPP	AT3G53900	Uracil phosphoribosyltransferase; Uracil phosphoribosyltransferase (UPRT) that catalyzes the conversion of uracil and 5-phospho-alpha-D-ribose 1- diphosphate (PRPP) to UMP and diphosphate. Is probably the only functional UPRT, since the dual-domain proteins of the UKL family seem to lack this activity.	16422738	uracil phosphoribosyltransferase	47.85	0.044252	1.5256
3702.AT3G54210.1	3702.AT3G54210.1	CP2 and CP4-interacting proteins	RPL17	AT3G54210	Ribosomal protein L17 family protein; This protein binds directly to 23S ribosomal RNA.	N/A	N/A	N/A	N/A	N/A
3702.AT3G55440.1	3702.AT3G55440.1	Up	TPI	AT3G55440	Encodes triosephosphate isomerase; Belongs to the triosephosphate isomerase family.	16404356	triosephosphate isomerase	587.62	0.034746	1.16178
3702.AT3G55610.1	3702.AT3G55610.1	Up	P5CS2	AT3G55610	Encodes delta 1-pyrroline-5-carboxylate synthetase B. Gene expression is induced by dehydration, high salt and ABA. Knock-out mutations in P5CS2 are embryo-lethal. P5CS2 appears to be present in different cells and/or different subcellular locations from P5CS1 in a tissue-dependent manner; In the N-terminal section; belongs to the glutamate 5- kinase family.	16420362	delta 1-pyrroline-5-carboxylate synthase 2	43.99	0.0141895	1.19177
3702.AT4G02930.1	3702.AT4G02930.1	Up	AT4G02930	AT4G02930	GTP binding Elongation factor Tu family protein; This protein promotes the GTP-dependent binding of aminoacyl-tRNA to the A-site of ribosomes during protein biosynthesis.	16428003	GTP binding Elongation factor Tu family protein	167.67	0.0269123	1.1965
3702.AT4G09320.1	3702.AT4G09320.1	Up	NDPK1	AT4G09320	Nucleoside diphosphate kinase family protein; Major role in the synthesis of nucleoside triphosphates other than ATP. The ATP gamma phosphate is transferred to the NDP beta phosphate via a ping-pong mechanism, using a phosphorylated active-site intermediate. Plays a role in response to reactive oxygen species (ROS) stress; Belongs to the NDK family.	16413886	Nucleoside diphosphate kinase family protein	340.18	0.00103066	0.694237
3702.AT4G14210.1	3702.AT4G14210.1	Up	PDS3	AT4G14210	Phytoene desaturase 3; This enzyme converts phytoene into zeta-carotene via the intermediary of phytofluene by the symmetrical introduction of two double bonds at the C-11 and C-11' positions of phytoene. The zeta-carotene produced has a central C15-C15' double bond in the cis configuration and it requires isomerization before being recognized as substrate by ZDS, the next enzyme in the lycopene …	16409816	phytoene desaturase 3	41.46	0.0417489	0.66591
3702.AT4G18440.1	3702.AT4G18440.1	Up	AT4G18440	AT4G18440	L-Aspartase-like family protein; Its function is described as N6-(1,2-dicarboxyethyl)AMP AMP-lyase (fumarate-forming) activity, catalytic activity; Involved in purine ribonucleotide biosynthetic process, purine base biosynthetic process, IMP biosynthetic process; Located in chloroplast, chloroplast stroma; Contains the following InterPro domains: Adenylosuccinate lyase C-terminal/plant (InterPro:…	16411964	L-Aspartase-like family protein	42.78	0.0200686	1.02428
3702.AT4G22670.1	3702.AT4G22670.1	Up	HIP1	AT4G22670	HSP70-interacting protein 1 (HIP1); Its function is described as binding; Involved in response to cadmium ion; Expressed in 23 plant structures; Expressed during 13 growth stages; Contains the following InterPro domains: Heat shock chaperonin-binding (InterPro:IPR006636), Tetratricopeptide TPR-1 (InterPro:IPR001440), Tetratricopeptide-like helical (InterPro:IPR011990), Tetratricopeptide repeat-co…	16416137	tetraticopeptide domain-containing thioredoxin	220.99	0.0448898	0.821265
3702.AT4G25200.1	3702.AT4G25200.1	Up	HSP23.6	AT4G25200	Mitochondrion-localized small heat shock protein 23.6; AtHSP23.6-mito mRNA, nuclear gene encoding mitochondrial; Belongs to the small heat shock protein (HSP20) family.	16416617	mitochondrion-localized small heat shock protein 23.6	60.7	0.00751939	1.74544
3702.AT4G26530.2	3702.AT4G26530.2	Down	FBA5	AT4G26530	Aldolase superfamily protein; Fructose-bisphosphate aldolase that plays a key role in glycolysis and gluconeogenesis.	16406942	Aldolase superfamily protein	336.7	0.0376381	-0.605568
3702.AT4G26870.1	3702.AT4G26870.1	Up	AT4G26870	AT4G26870	Class II aminoacyl-tRNA and biotin synthetases superfamily protein; Catalyzes the specific attachment of an amino acid to its cognate tRNA in a 2 step reaction: the amino acid (AA) is first activated by ATP to form AA-AMP and then transferred to the acceptor end of the tRNA.	16416992	serine hydroxymethyltransferase 3	48.69	0.0413371	1.58517
3702.AT4G27585.1	3702.AT4G27585.1	Up	AT4G27585	AT4G27585	SPFH/Band 7/PHB domain-containing membrane-associated protein family; Its function is described as zinc ion binding; Involved in biological_process unknown; Located in mitochondrion, membrane; Expressed in callus, leaf; Contains the following InterPro domains: Band 7 protein (InterPro:IPR001107); BEST Arabidopsis thaliana protein match is: SPFH/Band 7/PHB domain-containing membrane-associated pro…	16416453	SPFH/Band 7/PHB domain-containing membrane-associated protein family	74.17	0.0136585	1.19785
3702.AT4G31200.3	3702.AT4G31200.3	Up	AT4G31200	AT4G31200	SWAP (Suppressor-of-White-APricot)/surp RNA-binding domain-containing protein; Its function is described as RNA binding; Involved in RNA processing; Located in cellular_component unknown; Expressed in 23 plant structures; Expressed during 13 growth stages; Contains the following InterPro domains: Protein of unknown function DUF618 (InterPro:IPR006903), SWAP/Surp (InterPro:IPR000061), RNA polymera…	16426929	SWAP (Suppressor-of-White-APricot)/surp RNA-binding domain-containing protein	19.5	0.0248884	1.81218
3702.AT4G34230.2	3702.AT4G34230.2	Up	CAD5	AT4G34230	Cinnamyl alcohol dehydrogenase 5; Involved in lignin biosynthesis in the floral stem. Catalyzes the final step specific for the production of lignin monomers. Catalyzes the NADPH-dependent reduction of coniferaldehyde, 5-hydroxyconiferaldehyde, sinapaldehyde, 4- coumaraldehyde and caffeyl aldehyde to their respective alcohols.	16405261	GroES-like zinc-binding alcohol dehydrogenase family protein	98.52	0.0400547	0.962923
3702.AT4G34840.1	3702.AT4G34840.1	Up	MTN2	AT4G34840	Phosphorylase superfamily protein; Enzyme of the methionine cycle that catalyzes the irreversible cleavage of the glycosidic bond in both 5'- methylthioadenosine (MTA) and S-adenosylhomocysteine (SAH/AdoHcy) to adenine and the corresponding thioribose, 5'-methylthioribose and S-ribosylhomocysteine, respectively. Contributes to the maintenance of AdoMet homeostasis and is required to sustain high …	16418661	methylthioadenosine nucleosidase 1	43.42	0.0264743	1.14849
3702.AT4G35830.1	3702.AT4G35830.1	Up	At4g35830	AT4G35830	Encodes an aconitase that can catalyze the conversion of citrate to isocitrate through a cis-aconitate intermediate, indicating that it may participate in the TCA cycle and other primary metabolic pathways. The protein is believed to accumulate in the mitochondria and the cytosol. It affects CSD2 (At2g28190 - a superoxide dismutase) transcript levels and may play a role in the response to oxidati…	16423500	aconitase 1	386.92	0.0298497	0.837104
3702.AT4G37910.1	3702.AT4G37910.1	Up	mtHsc70-1	AT4G37910	Mitochondrial heat shock protein 70-1; In cooperation with other chaperones, Hsp70s stabilize preexistent proteins against aggregation and mediate the folding of newly translated polypeptides in the cytosol as well as within organelles. These chaperones participate in all these processes through their ability to recognize nonnative conformations of other proteins. They bind extended peptide segme…	16425960	mitochondrial HSO70 2	156.04	0.0228907	1.83868
3702.AT4G38510.5	3702.AT4G38510.5	Up	VAB2	AT4G38510	ATPase, V1 complex, subunit B protein; Non-catalytic subunit of the peripheral V1 complex of vacuolar ATPase. V-ATPase is responsible for acidifying a variety of intracellular compartments in eukaryotic cells; Belongs to the ATPase alpha/beta chains family.	16412903	ATPase, V1 complex, subunit B protein	617.88	0.00215033	0.948065
3702.AT4G39280.2	3702.AT4G39280.2	Up	AT4G39280	AT4G39280	phenylalanyl-tRNA synthetase, putative / phenylalanine--tRNA ligase, putative; Its function is described as phenylalanine-tRNA ligase activity, tRNA binding, nucleotide binding, aminoacyl-tRNA ligase activity, ATP binding; Involved in phenylalanyl-tRNA aminoacylation, tRNA aminoacylation, translation, tRNA aminoacylation for protein translation; Located in cytoplasm; Expressed in 23 plant structu…	16423953	phenylalanyl-tRNA synthetase, putative / phenylalanine--tRNA ligase, putative	81.46	0.0106223	1.70077
3702.AT4G39330.1	3702.AT4G39330.1	Up	CAD9	AT4G39330	Cinnamyl alcohol dehydrogenase 9; Involved in lignin biosynthesis. May catalyze the final step specific for the production of lignin monomers, like coniferyl alcohol, sinapyl alcohol and 4-coumaryl alcohol.	16425533	cinnamyl alcohol dehydrogenase 9	72.32	0.00233789	0.945424
3702.AT5G02960.1	3702.AT5G02960.1	Up	AT5G02960	AT5G02960	Ribosomal protein S12/S23 family protein; Its function is described as structural constituent of ribosome; Involved in translation; Located in cytosolic small ribosomal subunit, cytosolic ribosome, ribosome; Expressed in guard cell, leaf; Contains the following InterPro domains: Ribosomal protein S23, eukaryotic/archaeal (InterPro:IPR005680), Ribosomal protein S12/S23 (InterPro:IPR006032), Nuclei…	16406115	Ribosomal protein S12/S23 family protein	48.56	0.0177639	0.623989
3702.AT5G04430.2	3702.AT5G04430.2	Up	BTR1L	AT5G04430	Binding to TOMV RNA 1L (long form); Negative regulator of tomato mosaic virus (ToMV) multiplication, but has no effect on the multiplication of cucumber mosaic virus (CMV). Limits the spreading of the virus. Isoform BTR1S: binds preferentially and directly to the 5'terminal region of ToMV genomic RNA, and affects the efficiency of translation rather than mRNA stability.	16422232	binding to TOMV RNA 1L (long form)	31.85	0.0333511	1.13488
3702.AT5G05010.1	3702.AT5G05010.1	Up	AT5G05010	AT5G05010	Clathrin adaptor complexes medium subunit family protein; The coatomer is a cytosolic protein complex that binds to dilysine motifs and reversibly associates with Golgi non- clathrin-coated vesicles, which further mediate biosynthetic protein transport from the ER, via the Golgi up to the trans Golgi network. Coatomer complex is required for budding from Golgi membranes, and is essential for the …	16416941	clathrin adaptor complexes medium subunit family protein	176.42	0.0198424	0.859198
3702.AT5G08300.1	3702.AT5G08300.1	Up	AT5G08300	AT5G08300	Succinyl-CoA ligase, alpha subunit; Succinyl-CoA synthetase functions in the citric acid cycle (TCA), coupling the hydrolysis of succinyl-CoA to the synthesis of ATP and thus represents the only step of substrate- level phosphorylation in the TCA. The alpha subunit of the enzyme binds the substrates coenzyme A and phosphate, while succinate binding and nucleotide specificity is provided by the be…	16403829	Succinyl-CoA ligase, alpha subunit	48.28	0.0263962	1.16056
3702.AT5G08690.1	3702.AT5G08690.1	Up	AT5G08690	AT5G08690	ATP synthase alpha/beta family protein; Mitochondrial membrane ATP synthase (F(1)F(0) ATP synthase or Complex V) produces ATP from ADP in the presence of a proton gradient across the membrane which is generated by electron transport complexes of the respiratory chain. F-type ATPases consist of two structural domains, F(1) - containing the extramembraneous catalytic core, and F(0) - containing the…	16424511	ATP synthase alpha/beta family protein	1236.99	0.0176322	0.739723
3702.AT5G09590.1	3702.AT5G09590.1	Up	MTHSC70-2	AT5G09590	Mitochondrial HSO70 2; In cooperation with other chaperones, Hsp70s stabilize preexistent proteins against aggregation and mediate the folding of newly translated polypeptides in the cytosol as well as within organelles. These chaperones participate in all these processes through their ability to recognize nonnative conformations of other proteins. They bind extended peptide segments with a net h…	16413063	mitochondrial HSO70 2	286.75	0.00157023	0.823963
3702.AT5G13420.1	3702.AT5G13420.1	Up	TRA2	AT5G13420	Aldolase-type TIM barrel family protein; Its function is described as catalytic activity, transaldolase activity; Involved in response to cadmium ion; Located in mitochondrion, chloroplast stroma, chloroplast; Expressed in 25 plant structures; Expressed during 15 growth stages; Contains the following InterPro domains: Transaldolase subfamily (InterPro:IPR004732), Aldolase-type TIM barrel (InterPr…	16418905	Aldolase-type TIM barrel family protein	365.53	0.00651402	0.705009
3702.AT5G22780.1	3702.AT5G22780.1	Up	AT5G22780	AT5G22780	Adaptor protein complex AP-2, alpha subunit; Subunit of the adaptor protein complex 2 (AP-2). Adaptor protein complexes function in protein transport via transport vesicles in different membrane traffic pathways. Adaptor protein complexes are vesicle coat components and appear to be involved in cargo selection and vesicle formation. AP-2 is involved in clathrin-dependent endocytosis in which carg…	16420664	Adaptor protein complex AP-2, alpha subunit	43.87	0.0180118	2.86725
3702.AT5G23540.1	3702.AT5G23540.1	Up	AT5G23540	AT5G23540	Mov34/MPN/PAD-1 family protein; Metalloprotease component of the 26S proteasome that specifically cleaves 'Lys-63'-linked polyubiquitin chains. The 26S proteasome is involved in the ATP-dependent degradation of ubiquitinated proteins. The function of the 'Lys-63'-specific deubiquitination of the proteasome is unclear (By similarity); Belongs to the peptidase M67A family. PSMD14 subfamily.	16429356	Mov34/MPN/PAD-1 family protein	187.68	0.0146754	2.24124
3702.AT5G24400.1	3702.AT5G24400.1	Up	EMB2024	AT5G24400	NagB/RpiA/CoA transferase-like superfamily protein; Encodes a protein with 6-phosphoglucunolactonase activity that localizes to the chloroplasts and the peroxisome. However, mutant phenotypes observed in pgl3 mutant plants can be complemented with a chloroplast-targeted version of the protein. PGL3 likely functions in the oxidative branch of the pentose phosphate pathway. pgl3 mutant phenotypes s…	16416408	NagB/RpiA/CoA transferase-like superfamily protein	68.8	0.0332263	0.976213
3702.AT5G27640.2	3702.AT5G27640.2	Up	TIF3B1	AT5G27640	Translation initiation factor 3B1; RNA-binding component of the eukaryotic translation initiation factor 3 (eIF-3) complex, which is involved in protein synthesis of a specialized repertoire of mRNAs and, together with other initiation factors, stimulates binding of mRNA and methionyl-tRNAi to the 40S ribosome. The eIF-3 complex specifically targets and initiates translation of a subset of mRNAs …	16410640	translation initiation factor 3B1	172.57	0.0108828	0.637878
3702.AT5G40770.1	3702.AT5G40770.1	Up	PHB3	AT5G40770	Prohibitin 3; Prohibitin probably acts as a holdase/unfoldase for the stabilization of newly synthesized mitochondrial proteins (By similarity). Necessary for mitochondrial and cell metabolism and biogenesis. Required to regulate the ethylene-mediated signaling; involved in growth maintenance in the presence of ethylene. Functions in nitric oxide (NO)-mediated responses and in hydrogen peroxide-i…	16407928	prohibitin 3	149.49	0.0442634	0.92006
3702.AT5G40810.1	3702.AT5G40810.1	Up	AT5G40810	AT5G40810	Cytochrome C1 family; This is the heme-containing component of the cytochrome b-c1 complex, which accepts electrons from Rieske protein and transfers electrons to cytochrome c in the mitochondrial respiratory chain.	16407915	Cytochrome C1 family	131.43	0.0123185	0.592897
3702.AT5G42740.1	3702.AT5G42740.1	Up	AT5G42740	AT5G42740	Sugar isomerase (SIS) family protein; Its function is described as glucose-6-phosphate isomerase activity; Involved in defense response to fungus, incompatible interaction, response to cadmium ion, gluconeogenesis, glycolysis; Located in cellular_component unknown; Expressed in 24 plant structures; Expressed during 13 growth stages; Contains the following InterPro domains: Phosphoglucose isomeras…	16418455	Sugar isomerase (SIS) family protein	118.53	0.0191287	1.15369
3702.AT5G43010.1	3702.AT5G43010.1	Up	RPT4A	AT5G43010	Regulatory particle triple-A ATPase 4A; The 26S proteasome is involved in the ATP-dependent degradation of ubiquitinated proteins. The regulatory (or ATPase) complex confers ATP dependency and substrate specificity to the 26S complex.	16405150	AAA-type ATPase family protein	191.65	0.0471772	0.802232
3702.AT5G51820.1	3702.AT5G51820.1	Up	PGMP	AT5G51820	Phosphoglucomutase; Encodes a plastid isoform of the enzyme phosphoglucomutase involved in controlling photosynthetic carbon flow. Effective petiole movement against the direction of the gravity requires functional PGM activity that is required for full development of amyloplasts.	16419278	phosphoglucomutase	82.81	0.00316499	0.596352
3702.AT5G57490.1	3702.AT5G57490.1	Up	VDAC4	AT5G57490	Voltage dependent anion channel 4; Forms a channel through the mitochondrial outer membrane that allows diffusion of small hydrophilic molecules. The channel adopts an open conformation at low or zero membrane potential and a closed conformation at potentials above 30-40 mV. The open state has a weak anion selectivity whereas the closed state is cation- selective (By similarity). Involved in plan…	16428900	voltage dependent anion channel 4	125.12	0.0138103	1.08961
3702.AT5G58290.1	3702.AT5G58290.1	Up	RPT3	AT5G58290	Regulatory particle triple-A ATPase 3; The 26S proteasome is involved in the ATP-dependent degradation of ubiquitinated proteins. The regulatory (or ATPase) complex confers ATP dependency and substrate specificity to the 26S complex.	16412645	regulatory particle triple-A ATPase 3	90.74	0.0149136	1.27501
3702.AT5G61030.1	3702.AT5G61030.1	Up	GR-RBP3	AT5G61030	Glycine-rich RNA-binding protein 3; Possibly has a role in RNA transcription or processing during stress (By similarity). Involved in C-to-U editing of mitochondrial RNA. Functions as minor mitochondrial editing factor. Controls 6 percent of the mitochondrial editing sites.	16428797	glycine-rich RNA-binding protein 3	136.21	0.0182626	0.74688
3702.AT5G63890.2	3702.AT5G63890.2	Up	HDH	AT5G63890	Histidinol dehydrogenase; Catalyzes the sequential NAD-dependent oxidations of L- histidinol to L-histidinaldehyde and then to L-histidine.	16408534	histidinol dehydrogenase	110.54	0.0221141	1.16292
3702.AT5G66140.1	3702.AT5G66140.1	Up	PAD2	AT5G66140	Proteasome alpha subunit D2; The proteasome is a multicatalytic proteinase complex which is characterized by its ability to cleave peptides with Arg, Phe, Tyr, Leu, and Glu adjacent to the leaving group at neutral or slightly basic pH. The proteasome has an ATP-dependent proteolytic activity; Belongs to the peptidase T1A family.	16418604	proteasome alpha subunit D2	124.17	0.025316	0.844903
3702.AT5G67500.2	3702.AT5G67500.2	Up	VDAC2	AT5G67500	Voltage dependent anion channel 2; Forms a channel through the mitochondrial outer membrane that allows diffusion of small hydrophilic molecules. The channel adopts an open conformation at low or zero membrane potential and a closed conformation at potentials above 30-40 mV. The open state has a weak anion selectivity whereas the closed state is cation- selective (By similarity). Involved in plan…	16423409	voltage dependent anion channel 2	85.1	0.0170196	0.944504
3702.AT1G01050.1	N/A	Up	PPa1	AT1G01050	Pyrophosphorylase 1; Catalyzes the irreversible hydrolysis of pyrophosphate (PPi) to phosphate. The MgPPi(2-) complex binds to the enzyme only after a free Mg(2+) ion has bound (Ref.9). No activity with glycerol-3-phosphate, glucose-6-phosphate, p-nitrophenylphosphate, ADP, NADP(+), NAD(+),NADH, NADPH or phosphoribosyl pyrophosphate as substrates (Ref.9). Controls the equilibrium of gluconeogenic…	16422901	pyrophosphorylase 1	103.82	0.00304646	0.949127
3702.AT1G08880.1	N/A	Up	H2AXA	AT1G08880	Encodes HTA5, a histone H2A protein. H2AX is a meiosis-specific isoform of histone H2A. Upon DSB formation, rapid accumulation of phosphorylated H2AX (&#947;-H2AX) occurs around the break site. _x0001_H2AX foci accumulate in early G2. Immunolocalization studies in spread preparations of wild-type meiocytes at G2/early leptotene revealed the accumulation of numerous rather diffuse &#947;-H2AX foci…	16427279	gamma histone variant H2AX	113.2	0.0374893	1.17871
3702.AT1G11430.1	N/A	CP2 and CP4-interacting proteins	MORF9	AT1G11430	Plastid developmental protein DAG, putative; Involved in organellar RNA editing. Required for the processing of multiple editing sites in plastids; Belongs to the MORF family.	N/A	N/A	N/A	N/A	N/A
3702.AT1G13690.1	N/A	Up	At1g13690	AT1G13690	AtE1 - stimulates the ATPase activity of DnaK/DnaJ	16404068	ATPase E1	43.25	0.0133953	0.843556
3702.AT1G17860.1	N/A	Down	AT1G17860	AT1G17860	Kunitz family trypsin and protease inhibitor protein; Its function is described as endopeptidase inhibitor activity; Involved in biological_process unknown; Located in apoplast, cell wall; Expressed in 17 plant structures; Expressed during 13 growth stages; Contains the following InterPro domains: Proteinase inhibitor I3, Kunitz legume (InterPro:IPR002160), Kunitz inhibitor ST1-like (InterPro:IPR…	16426616	kunitz trypsin inhibitor 1	82.22	0.0432759	-3.42606
3702.AT1G27310.1	N/A	Up	NTF2A	AT1G27310	Nuclear transport factor 2A; Facilitates protein transport into the nucleus. Interacts with various nucleoporins and with Ran-GDP. Could be part of a multicomponent system of cytosolic factors that assemble at the pore complex during nuclear import.	16420035	nuclear transport factor 2B	88.57	0.0096504	0.77608
3702.AT1G30510.2	N/A	Up	RFNR2	AT1G30510	Root FNR 2; Maintains the supply of reduced ferredoxin under non- photosynthetic conditions.	16410436	root FNR 1	37.56	0.0417177	2.22827
3702.AT1G33680.1	N/A	Up	AT1G33680	AT1G33680	KH domain-containing protein; Its function is described as RNA binding, nucleic acid binding; Involved in biological_process unknown; Located in cellular_component unknown; Expressed in 21 plant structures; Expressed during 13 growth stages; Contains the following InterPro domains: K Homology, type 1, subgroup (InterPro:IPR018111), K Homology (InterPro:IPR004087), K Homology, type 1 (InterPro:IPR…	16413596	KH domain-containing protein	23.68	0.0461411	1.1495
3702.AT1G34760.1	N/A	Up	GRF11	AT1G34760	General regulatory factor 11; Is associated with a DNA binding complex that binds to the G box, a well-characterized cis-acting DNA regulatory element found in plant genes.	16418327	general regulatory factor 11	206.53	0.0385611	2.22696
3702.AT1G51110.1	N/A	Up	AT1G51110	AT1G51110	Plastid-lipid associated protein PAP / fibrillin family protein; Its function is described as structural molecule activity; Involved in tryptophan biosynthetic process; Located in chloroplast thylakoid membrane, chloroplast, membrane; Expressed in 21 plant structures; Expressed during 13 growth stages; Contains the following InterPro domains: Plastid lipid-associated protein/fibrillin (InterPro:I…	16406013	Plastid-lipid associated protein PAP / fibrillin family protein	114.55	0.0238655	0.676771
3702.AT2G02740.1	N/A	Up	WHY3	AT2G02740	ssDNA-binding transcriptional regulator; Single-stranded DNA-binding protein that functions in both chloroplasts and nucleus. In chloroplasts, maintains plastid genome stability by preventing break-induced and short homology- dependent illegitimate recombinations. In the nucleus, is recruited to a distal element upstream of the kinesin KP1 to mediate the transcriptional repression of KP1. Can bin…	16404756	ssDNA-binding transcriptional regulator	127.65	0.0218234	0.628003
3702.AT2G22250.2	N/A	Up	AAT	AT2G22250	Aspartate aminotransferase; Prokaryotic-type aspartate aminotransferase. Has also a prenate transaminase activity. Involved in the aromatic amino acids biosynthesis pathway via the arogenate route. Required for the transamination of prephenate into arogenate. Required for early development of the embryo.	16413034	aspartate aminotransferase	43.12	0.0162082	1.21951
3702.AT2G30860.1	N/A	Up	GSTF9	AT2G30860	Glutathione S-transferase PHI 9; In vitro, possesses glutathione S-transferase activity toward 1-chloro-2,4-dinitrobenzene (CDNB) and benzyl isothiocyanate (BITC), and glutathione peroxidase activity toward cumene hydroperoxide and linoleic acid-13-hydroperoxide. May be involved in the conjugation of reduced glutathione to a wide number of exogenous and endogenous hydrophobic electrophiles and ha…	16421573	glutathione S-transferase PHI 9	486.36	0.0380883	1.47895
3702.AT2G32080.1	N/A	Up	PURA1	AT2G32080	Purin-rich alpha 1; Transcription factor that specifically binds the purine- rich double-stranded telomeric repeated sequence 5'-AAACCCTAA-3' found in promoter telo boxes; Belongs to the PUR DNA-binding protein family.	16406589	purin-rich alpha 1	27.95	0.0169581	0.847916
3702.AT2G34470.2	N/A	Up	UREG	AT2G34470	Urease accessory protein G; Required for the maturation and activation of urease via the functional incorporation of the urease nickel metallocenter; Belongs to the SIMIBI class G3E GTPase family. UreG subfamily.	16410427	urease accessory protein G	201.03	0.0187925	1.44157
3702.AT2G42130.4	N/A	Up	AT2G42130	AT2G42130	Plastid-lipid associated protein PAP / fibrillin family protein; Its function is described as structural molecule activity; Involved in biological_process unknown; Located in thylakoid, chloroplast, plastoglobule; Expressed in 22 plant structures; Expressed during 13 growth stages; Contains the following InterPro domains: Plastid lipid-associated protein/fibrillin (InterPro:IPR006843); BEST Arabi…	16427505	Plastid-lipid associated protein PAP / fibrillin family protein	32.1	0.0289205	0.840073
3702.AT2G42910.1	N/A	Up	AT2G42910	AT2G42910	Phosphoribosyltransferase family protein; Its function is described as magnesium ion binding, ribose phosphate diphosphokinase activity; Involved in nucleotide biosynthetic process, nucleoside metabolic process; Located in plasma membrane, cytoplasm; Expressed in 24 plant structures; Expressed during 14 growth stages; Contains the following InterPro domains: Phosphoribosyltransferase (InterPro:IP…	16421709	Phosphoribosyltransferase family protein	44.2	0.0335502	1.00322
3702.AT2G43950.1	N/A	Up	OEP37	AT2G43950	Chloroplast outer envelope protein 37; Voltage-dependent peptide-sensitive high conductance rectifying cation channel with a strong affinity for TIC32 that is imported into the chloroplast. Conductance is pH-dependent decreasing with decreasing pH values; Belongs to the plastid outer envelope porin OEP37 (TC 1.B.47) family.	16409579	chloroplast outer envelope protein 37	43.14	0.0477397	1.36876
3702.AT2G45600.1	N/A	Up	AT2G45600	AT2G45600	alpha/beta-Hydrolases superfamily protein; Carboxylesterase acting on esters with varying acyl chain length.	16411302	alpha/beta-Hydrolases superfamily protein	83.48	0.0150022	0.780623
3702.AT3G03780.1	N/A	Up	At3g03780	AT3G03780	Methionine synthase 2; Catalyzes the transfer of a methyl group from 5- methyltetrahydrofolate to homocysteine resulting in methionine formation.	16410178	Cobalamin-independent synthase family protein	1605.03	0.00913544	0.7224
3702.AT3G04290.1	N/A	Up	LTL1	AT3G04290	Li-tolerant lipase 1; Involved in the mechanisms of salt tolerance. Mediates resistance to LiCl and NaCl; Belongs to the 'GDSL' lipolytic enzyme family.	16421838	GDSL-like Lipase/Acylhydrolase superfamily protein	243.83	0.0035935	1.33156
3702.AT3G18060.1	N/A	Up	AT3G18060	AT3G18060	Transducin family protein / WD-40 repeat family protein; Binds actin. Enhances the F-actin depolymerization activity of actin-depolymerizing factor (ADF) proteins.	16416747	transducin family protein / WD-40 repeat family protein	38.13	0.0147032	1.58407
3702.AT3G21760.1	N/A	Up	HYR1	AT3G21760	UDP-Glycosyltransferase superfamily protein; Encodes HYR1, a UDP glycosyltransferase (UGT). HYR1 glucosylates hypostatin, an inhibitor of cell expansion in vivo to form a bioactive glucoside.	16416636	annexin 5	173.85	0.0289565	0.649688
3702.AT3G22890.1	N/A	Up	APS1	AT3G22890	Encodes ATP sulfurylase, the first enzyme in the sulfate assimilation pathway of Arabidopsis; Belongs to the sulfate adenylyltransferase family.	16420138	Pseudouridine synthase/archaeosine transglycosylase-like family protein	89.47	0.0380566	0.679932
3702.AT3G23600.1	N/A	Up	AT3G23600	AT3G23600	alpha/beta-Hydrolases superfamily protein; Its function is described as hydrolase activity; Involved in response to salt stress; Located in apoplast, nucleus, plasma membrane, cytoplasm; Expressed in 24 plant structures; Expressed during 14 growth stages; Contains the following InterPro domains: Dienelactone hydrolase (InterPro:IPR002925); BEST Arabidopsis thaliana protein match is: alpha/beta-Hy…	16410071	alpha/beta-Hydrolases superfamily protein	296.24	0.0119414	0.860894
3702.AT3G24360.1	N/A	Up	AT3G24360	AT3G24360	ATP-dependent caseinolytic (Clp) protease/crotonase family protein; Its function is described as 3-hydroxyisobutyryl-CoA hydrolase activity, catalytic activity; Involved in fatty acid beta-oxidation, metabolic process; Located in membrane; Expressed in 12 plant structures; Expressed during 6 growth stages; Contains the following InterPro domains: Crotonase, core (InterPro:IPR001753); BEST Arabido…	16414185	ATP-dependent caseinolytic (Clp) protease/crotonase family protein	287.02	0.00436568	0.750855
3702.AT3G43190.1	N/A	Up	SUS4	AT3G43190	Sucrose synthase 4; Sucrose-cleaving enzyme that provides UDP-glucose and fructose for various metabolic pathways; Belongs to the glycosyltransferase 1 family. Plant sucrose synthase subfamily.	16427103	sucrose synthase 4	1393.58	0.026457	0.861632
3702.AT3G50440.1	N/A	Up	MES10	AT3G50440	Methyl esterase 10; Encodes a protein shown to have methyl jasmonate esterase activity in vitro. This protein does not act on methyl IAA, MeSA, MeGA4, or MEGA9 in vitro.	16425995	methyl esterase 10	13.16	0.0307203	2.36918
3702.AT3G59870.1	N/A	Up	AT3G59870	AT3G59870	Uncharacterized protein F24G16.140; Unknown protein; Its function is described as molecular_function unknown; Involved in biological_process unknown; Located in chloroplast; Expressed in 23 plant structures; Expressed during 13 growth stages; BEST Arabidopsis thaliana protein match is: unknown protein (TAIR:AT2G43945.1); Has 292 Blast hits to 292 proteins in 84 species: Archae - 0; Bacteria - 122…	16427150	None	378.99	0.032359	1.64852
3702.AT4G01370.1	N/A	Up	MPK4	AT4G01370	MAP kinase 4; The ANPs-MKK6-MPK4 module is involved in the regulation of plant cytokinesis during meiosis and mitosis. Essential to promote the progression of cytokinesis and for cellularization (formation of the cell plate) during male-specific meiotic. Involved in cortical microtubules organization and stabilization by regulating the phosphorylation state of microtubule-associated proteins such…	16411641	MAP kinase 4	43.78	0.0227871	2.13777
3702.AT4G25500.4	N/A	Up	RS40	AT4G25500	Arginine/serine-rich splicing factor 35; Required for constitutive and alternative pre-mRNA splicing (Probable). Involved in primary miRNA processing and pri- miRNA biogenesis. Binds both intronless and intron-containing pri- miRNAs.	16418595	arginine/serine-rich splicing factor 35	72.74	0.0490914	0.748239
3702.AT4G30020.1	N/A	Up	AT4G30020	AT4G30020	PA-domain containing subtilase family protein; Its function is described as identical protein binding, serine-type endopeptidase activity; Involved in proteolysis, negative regulation of catalytic activity; Located in endomembrane system, cell wall, membrane; Expressed in 20 plant structures; Expressed during 13 growth stages; Contains the following InterPro domains: Protease-associated PA (Inter…	16428853	subtilisin-like serine protease 3	22.31	0.0372495	1.57974
3702.AT5G02560.2	N/A	Up	HTA12	AT5G02560	Encodes HTA12, a histone H2A protein.	16412130	histone H2A 12	324.16	0.0296824	1.16932
3702.AT5G09880.1	N/A	Up	AT5G09880	AT5G09880	Splicing factor, CC1-like; Its function is described as RNA binding, nucleotide binding, nucleic acid binding; Involved in mRNA processing; Located in nucleus; Expressed in 25 plant structures; Expressed during 15 growth stages; Contains the following InterPro domains: RNA recognition motif, RNP-1 (InterPro:IPR000504), Splicing factor, CC1-like (InterPro:IPR006509), Nucleotide-binding, alpha-beta…	16425539	Splicing factor, CC1-like	79.67	0.0354254	0.890319
3702.AT5G25770.3	N/A	Up	AT5G25770	AT5G25770	alpha/beta-Hydrolases superfamily protein; Involved in biological_process unknown; Expressed in 24 plant structures; Expressed during 15 growth stages; Contains the following InterPro domains: Acetyl xylan esterase (InterPro:IPR008391); Has 1607 Blast hits to 1605 proteins in 565 species: Archae - 54; Bacteria - 1389; Metazoa - 0; Fungi - 31; Plants - 36; Viruses - 0; Other Eukaryotes - 97 (sourc…	16425167	alpha/beta-Hydrolases superfamily protein	70.84	0.00479544	4.1812
3702.AT5G41950.1	N/A	Up	AT5G41950	AT5G41950	Tetratricopeptide repeat (TPR)-like superfamily protein; Component of the endomembrane trafficking machinery that is involved in protein recycling to the plasma membrane. Forms a complex with BIG5/MIN7/BEN1 and actin to modulate the function of the trans-Golgi network /early endosome at the intersection of the exocytic and endocytic pathways. May be linking post-Golgi traffic with the actin cytos…	16411051	Tetratricopeptide repeat (TPR)-like superfamily protein	130.26	0.0265717	1.70805
3702.AT5G42190.1	N/A	Up	ASK2	AT5G42190	E3 ubiquitin ligase SCF complex subunit SKP1/ASK1 family protein; Involved in ubiquitination and subsequent proteasomal degradation of target proteins. Together with CUL1, RBX1 and a F- box protein, it forms a SCF E3 ubiquitin ligase complex. The functional specificity of this complex depends on the type of F- box protein. In the SCF complex, it serves as an adapter that links the F-box protein t…	16423481	E3 ubiquitin ligase SCF complex subunit SKP1/ASK1 family protein	123.84	0.0204439	0.691114
3702.AT5G43280.1	N/A	Up	DCI1	AT5G43280	delta(3,5),delta(2,4)-dienoyl-CoA isomerase 1; Encodes the peroxisomal delta 3,5-delta2,4-dienoyl-CoA isomerase, a enzyme involved in degradation of unsaturated fatty acids. Gene expression is induced upon seed germination.	16429306	delta(3,5),delta(2,4)-dienoyl-CoA isomerase 1	45.27	0.0205788	0.735123
3702.AT5G47870.1	N/A	Up	RAD52-2	AT5G47870	DNA repair RAD52-like protein 2, chloroplastic; Involved in double-stranded DNA break repair; Belongs to the RAD52 family.	16407265	None	56.26	0.0487485	1.18193
3702.AT5G55280.1	N/A	Up	FTSZ1-1	AT5G55280	Homolog of bacterial cytokinesis Z-ring protein FTSZ 1-1; Exhibits GTPase activity. Component of the plastid division machinery that forms a contractile ring at the division site. Required for plastid division in a dose-dependent manner. Involved in blue light-induced chloroplast movements. May regulate thylakoid development; Belongs to the FtsZ family.	16406784	homolog of bacterial cytokinesis Z-ring protein FTSZ 1-1	205.63	0.0424049	1.02389
3702.AT5G60790.1	N/A	Up	ABCF1	AT5G60790	ABC transporter family protein; Member of GCN subfamily; Belongs to the ABC transporter superfamily. ABCF family. EF3 (TC 3.A.1.121) subfamily.	16404188	ABC transporter family protein	79.31	0.0367877	0.73216
3702.AT5G60980.2	N/A	Up	AT5G60980	AT5G60980	Nuclear transport factor 2 (NTF2) family protein with RNA binding (RRM-RBD-RNP motifs) domain; Its function is described as RNA binding, nucleotide binding, nucleic acid binding; Involved in transport, nucleocytoplasmic transport; Located in intracellular; Expressed in 23 plant structures; Expressed during 13 growth stages; Contains the following InterPro domains: Nuclear transport factor 2 (Inte…	16425809	Nuclear transport factor 2 (NTF2) family protein with RNA binding (RRM-RBD-RNP motifs) domain	43.24	0.0173864	1.35261
3702.AT5G61070.1	N/A	Down	HDA18	AT5G61070	Histone deacetylase of the RPD3/HDA1 superfamily 18; Responsible for the deacetylation of lysine residues on the N-terminal part of the core histones (H2A, H2B, H3 and H4). Histone deacetylation gives a tag for epigenetic repression and plays an important role in transcriptional regulation, cell cycle progression and developmental events. Required for appropriate cellular patterning in the root e…	16428787	histone deacetylase 5	56.63	0.045087	-1.6359
1Phytozome gene identification number.
2Phytozome gene description.
3Quality assurance scores for protein alignment by Progenesis QI.
4Analysis of variance (ANOVA) based p value (p≤0.05).
5Log2 fold change of protein abundances comparing PMeV+PMeV2-infected vs. control plants.
